# Supplementary material for: Cross-Regional View of Functional and Taxonomic Microbiota Composition in Obesity and Post-obesity Treatment Shows Country Specific Microbial Contribution
Source: Front Microbiol. 2019 Oct 17;10:2346. doi: 10.3389/fmicb.2019.02346 (PMC6812679; doi:10.3389/fmicb.2019.02346)
Supplement: Supplementary file 2 [file Table_2.xlsx]

## Sheet: Supplementary Table S2
Table S2: Metadata for the raw data 16S files used in this study.
sample	country	treatment	subject	type	Rarefaction depth (counts/sample)	Study	Rawdata accesion number
GB.1.0	Chile	pre	GB.1	obese	38000	Medina, 2017	SRP076859
GB.1.6	Chile	post	GB.1	GB	38000	Medina, 2017	SRP076859
GB.2.0	Chile	pre	GB.2	obese	38000	Medina, 2017	SRP076859
GB.2.6	Chile	post	GB.2	GB	38000	Medina, 2017	SRP076859
GB.3.0	Chile	pre	GB.3	obese	38000	Medina, 2017	SRP076859
GB.3.6	Chile	post	GB.3	GB	38000	Medina, 2017	SRP076859
GB.4.0	Chile	pre	GB.4	obese	38000	Medina, 2017	SRP076859
GB.4.6	Chile	post	GB.4	GB	38000	Medina, 2017	SRP076859
GB.5.0	Chile	pre	GB.5	obese	38000	Medina, 2017	SRP076859
GB.5.6	Chile	post	GB.5	GB	38000	Medina, 2017	SRP076859
MT.1.0	Chile	pre	MT.1	obese	38000	Medina, 2017	SRP076859
MT.1.6	Chile	post	MT.1	MT	38000	Medina, 2017	SRP076859
MT.2.0	Chile	pre	MT.2	obese	38000	Medina, 2017	SRP076859
MT.2.6	Chile	post	MT.2	MT	38000	Medina, 2017	SRP076859
MT.3.0	Chile	pre	MT.3	obese	38000	Medina, 2017	SRP076859
MT.3.6	Chile	post	MT.3	MT	38000	Medina, 2017	SRP076859
MT.4.0	Chile	pre	MT.4	obese	38000	Medina, 2017	SRP076859
MT.4.6	Chile	post	MT.4	MT	38000	Medina, 2017	SRP076859
MT.5.0	Chile	pre	MT.5	obese	38000	Medina, 2017	SRP076859
MT.5.6	Chile	post	MT.5	MT	38000	Medina, 2017	SRP076859
MT.6.0	Chile	pre	MT.6	obese	38000	Medina, 2017	SRP076859
MT.6.6	Chile	post	MT.6	MT	38000	Medina, 2017	SRP076859
MT.7.0	Chile	pre	MT.7	obese	38000	Medina, 2017	SRP076859
MT.7.6	Chile	post	MT.7	MT	38000	Medina, 2017	SRP076859
MT.8.0	Chile	pre	MT.8	obese	38000	Medina, 2017	SRP076859
MT.8.6	Chile	post	MT.8	MT	38000	Medina, 2017	SRP076859
MT.10.0	Chile	pre	MT.10	obese	38000	Medina, 2017	SRP076859
MT.10.6	Chile	post	MT.10	MT	38000	Medina, 2017	SRP076859
SG.1.0	Chile	pre	SG.1	obese	38000	Medina, 2017	SRP076859
SG.1.6	Chile	post	SG.1	SG	38000	Medina, 2017	SRP076859
SG.2.0	Chile	pre	SG.2	obese	38000	Medina, 2017	SRP076859
SG.2.6	Chile	post	SG.2	SG	38000	Medina, 2017	SRP076859
SG.3.0	Chile	pre	SG.3	obese	38000	Medina, 2017	SRP076859
SG.3.6	Chile	post	SG.3	SG	38000	Medina, 2017	SRP076859
SG.4.0	Chile	pre	SG.4	obese	38000	Medina, 2017	SRP076859
SG.4.6	Chile	post	SG.4	SG	38000	Medina, 2017	SRP076859
SG.5.0	Chile	pre	SG.5	obese	38000	Medina, 2017	SRP076859
SG.5.6	Chile	post	SG.5	SG	38000	Medina, 2017	SRP076859
Normal_Chile3	Chile	lean	Normal_Chile3	lean	10500	Thomson, 2019	ERR2695591
Normal_Chile4	Chile	lean	Normal_Chile4	lean	10500	Thomson, 2019	ERR2695619
Normal_Chile5	Chile	lean	Normal_Chile5	lean	10500	Thomson, 2019	ERR2695621
Normal_Chile6	Chile	lean	Normal_Chile6	lean	10500	Thomson, 2019	ERR2695623
Normal_Chile7	Chile	lean	Normal_Chile7	lean	10500	Thomson, 2019	ERR2695593
Normal_Chile8	Chile	lean	Normal_Chile8	lean	10500	Thomson, 2019	ERR2695625
Normal_Chile9	Chile	lean	Normal_Chile9	lean	10500	Thomson, 2019	ERR2695595
Normal_Chile10	Chile	lean	Normal_Chile10	lean	10500	Thomson, 2019	ERR2695627
Normal_Chile11	Chile	lean	Normal_Chile11	lean	10500	Thomson, 2019	ERR2695597
Normal_Chile12	Chile	lean	Normal_Chile12	lean	10500	Thomson, 2019	ERR2695599
Normal_Chile13	Chile	lean	Normal_Chile13	lean	10500	Thomson, 2019	ERR2695629
Normal_Chile14	Chile	lean	Normal_Chile14	lean	10500	Thomson, 2019	ERR2695601
Normal_Chile15	Chile	lean	Normal_Chile15	lean	10500	Thomson, 2019	ERR2695631
Normal_Chile16	Chile	lean	Normal_Chile16	lean	10500	Thomson, 2019	ERR2695603
Normal_Chile18	Chile	lean	Normal_Chile18	lean	10500	Thomson, 2019	ERR2695633
Normal_Chile19	Chile	lean	Normal_Chile19	lean	10500	Thomson, 2019	ERR2695605
Normal_Chile20	Chile	lean	Normal_Chile20	lean	10500	Thomson, 2019	ERR2695607
Normal_Chile21	Chile	lean	Normal_Chile21	lean	10500	Thomson, 2019	ERR2695635
Normal_Chile23	Chile	lean	Normal_Chile23	lean	10500	Thomson, 2019	ERR2695609
Normal_Chile25	Chile	lean	Normal_Chile25	lean	10500	Thomson, 2019	ERR2695637
Normal_Chile26	Chile	lean	Normal_Chile26	lean	10500	Thomson, 2019	ERR2695611
Normal_Chile27	Chile	lean	Normal_Chile27	lean	10500	Thomson, 2019	ERR2695639
Normal_Chile29	Chile	lean	Normal_Chile29	lean	10500	Thomson, 2019	ERR2695613
Normal_Chile30	Chile	lean	Normal_Chile30	lean	10500	Thomson, 2019	ERR2695615
Normal_Chile31	Chile	lean	Normal_Chile31	lean	10500	Thomson, 2019	ERR2695641
Normal_Chile32	Chile	lean	Normal_Chile32	lean	10500	Thomson, 2019	ERR2695617
Normal_Chile33	Chile	lean	Normal_Chile33	lean	10500	Thomson, 2019	ERR2695643
Normal_Chile34	Chile	lean	Normal_Chile34	lean	10500	Thomson, 2019	ERR2695645
Normal_USA1	USA	lean	Normal_USA1	lean	10151	Ilhan, 2017	SRR5533383
Normal_USA2	USA	lean	Normal_USA2	lean	10151	Ilhan, 2017	SRR5533384
Normal_USA3	USA	lean	Normal_USA3	lean	10151	Ilhan, 2017	SRR5533385
Normal_USA4	USA	lean	Normal_USA4	lean	10151	Ilhan, 2017	SRR5533386
Normal_USA5	USA	lean	Normal_USA5	lean	10151	Ilhan, 2017	SRR5533387
Normal_USA6	USA	lean	Normal_USA6	lean	10151	Ilhan, 2017	SRR5533394
Normal_USA7	USA	lean	Normal_USA7	lean	10151	Ilhan, 2017	SRR5533395
Normal_USA8	USA	lean	Normal_USA8	lean	10151	Ilhan, 2017	SRR5533397
Normal_USA9	USA	lean	Normal_USA9	lean	10151	Ilhan, 2017	SRR5533398
Normal_USA10	USA	lean	Normal_USA10	lean	10151	Ilhan, 2017	SRR5556870
LAGB1	USA	post	LAGB1	LAGB	10151	Ilhan, 2017	SRR5534990
LAGB2	USA	post	LAGB2	LAGB	10151	Ilhan, 2017	SRR5534991
LAGB3	USA	post	LAGB3	LAGB	10151	Ilhan, 2017	SRR5535394
LAGB4	USA	post	LAGB4	LAGB	10151	Ilhan, 2017	SRR5535397
LAGB5	USA	post	LAGB5	LAGB	10151	Ilhan, 2017	SRR5535405
LAGB6	USA	post	LAGB6	LAGB	10151	Ilhan, 2017	SRR5535412
LAGB7	USA	post	LAGB7	LAGB	10151	Ilhan, 2017	SRR5535466
LAGB8	USA	post	LAGB8	LAGB	10151	Ilhan, 2017	SRR5535467
LAGB9	USA	post	LAGB9	LAGB	10151	Ilhan, 2017	SRR5535468
LAGB10	USA	post	LAGB10	LAGB	10151	Ilhan, 2017	SRR5551476
LAGB11	USA	post	LAGB11	LAGB	10151	Ilhan, 2017	SRR5551665
LAGB12	USA	post	LAGB12	LAGB	10151	Ilhan, 2017	SRR5556862
LAGB13	USA	post	LAGB13	LAGB	10151	Ilhan, 2017	SRR5556866
obese1	USA	pre	obese1	obese	10151	Ilhan, 2017	SRR5556871
obese2	USA	pre	obese2	obese	10151	Ilhan, 2017	SRR5556872
obese3	USA	pre	obese3	obese	10151	Ilhan, 2017	SRR5556873
obese4	USA	pre	obese4	obese	10151	Ilhan, 2017	SRR5556874
obese5	USA	pre	obese5	obese	10151	Ilhan, 2017	SRR5556875
obese6	USA	pre	obese6	obese	10151	Ilhan, 2017	SRR5556876
obese7	USA	pre	obese7	obese	10151	Ilhan, 2017	SRR5556877
obese8	USA	pre	obese8	obese	10151	Ilhan, 2017	SRR5556878
obese9	USA	pre	obese9	obese	10151	Ilhan, 2017	SRR5556879
obese10	USA	pre	obese10	obese	10151	Ilhan, 2017	SRR5556880
obese11	USA	pre	obese11	obese	10151	Ilhan, 2017	SRR5556881
obese12	USA	pre	obese12	obese	10151	Ilhan, 2017	SRR5568585
obese13	USA	pre	obese13	obese	10151	Ilhan, 2017	SRR5568586
obese14	USA	pre	obese14	obese	10151	Ilhan, 2017	SRR5571982
RYGB1	USA	post	RYGB1	RYGB	10151	Ilhan, 2017	SRR5535048
RYGB2	USA	post	RYGB2	RYGB	10151	Ilhan, 2017	SRR5535395
RYGB3	USA	post	RYGB3	RYGB	10151	Ilhan, 2017	SRR5535404
RYGB4	USA	post	RYGB4	RYGB	10151	Ilhan, 2017	SRR5535413
RYGB5	USA	post	RYGB5	RYGB	10151	Ilhan, 2017	SRR5535469
RYGB6	USA	post	RYGB6	RYGB	10151	Ilhan, 2017	SRR5536427
RYGB7	USA	post	RYGB7	RYGB	10151	Ilhan, 2017	SRR5536696
RYGB8	USA	post	RYGB8	RYGB	10151	Ilhan, 2017	SRR5537082
RYGB9	USA	post	RYGB9	RYGB	10151	Ilhan, 2017	SRR5537686
RYGB10	USA	post	RYGB10	RYGB	10151	Ilhan, 2017	SRR5551061
RYGB11	USA	post	RYGB11	RYGB	10151	Ilhan, 2017	SRR5551224
RYGB12	USA	post	RYGB12	RYGB	10151	Ilhan, 2017	SRR5551663
RYGB13	USA	post	RYGB13	RYGB	10151	Ilhan, 2017	SRR5556861
RYGB14	USA	post	RYGB14	RYGB	10151	Ilhan, 2017	SRR5556863
RYGB15	USA	post	RYGB15	RYGB	10151	Ilhan, 2017	SRR5556864
RYGB16	USA	post	RYGB16	RYGB	10151	Ilhan, 2017	SRR5556865
RYGB17	USA	post	RYGB17	RYGB	10151	Ilhan, 2017	SRR5556867
RYGB18	USA	post	RYGB18	RYGB	10151	Ilhan, 2017	SRR5556868
RYGB19	USA	post	RYGB19	RYGB	10151	Ilhan, 2017	SRR5556869
Normal_French1	France	lean	Normal_French1	lean	10000	Yasir, 2015	ERR993529
Normal_French2	France	lean	Normal_French2	lean	10000	Yasir, 2015	ERR993530
Normal_French3	France	lean	Normal_French3	lean	10000	Yasir, 2015	ERR993531
Normal_French4	France	lean	Normal_French4	lean	10000	Yasir, 2015	ERR993532
Normal_French5	France	lean	Normal_French5	lean	10000	Yasir, 2015	ERR993533
Normal_French6	France	lean	Normal_French6	lean	10000	Yasir, 2015	ERR993534
Normal_French7	France	lean	Normal_French7	lean	10000	Yasir, 2015	ERR993535
Normal_French8	France	lean	Normal_French8	lean	10000	Yasir, 2015	ERR993536
Normal_French9	France	lean	Normal_French9	lean	10000	Yasir, 2015	ERR993537
Normal_French10	France	lean	Normal_French10	lean	10000	Yasir, 2015	ERR993538
Normal_French11	France	lean	Normal_French11	lean	10000	Yasir, 2015	ERR993539
Normal_French12	France	lean	Normal_French12	lean	10000	Yasir, 2015	ERR993540
Normal_French13	France	lean	Normal_French13	lean	10000	Yasir, 2015	ERR993541
Normal_French14	France	lean	Normal_French14	lean	10000	Yasir, 2015	ERR993542
Normal_French15	France	lean	Normal_French15	lean	10000	Yasir, 2015	ERR993543
Normal_French16	France	lean	Normal_French16	lean	10000	Yasir, 2015	ERR993544
Normal_French17	France	lean	Normal_French17	lean	10000	Yasir, 2015	ERR993545
Normal_French18	France	lean	Normal_French18	lean	10000	Yasir, 2015	ERR993546
Normal_French19	France	lean	Normal_French19	lean	10000	Yasir, 2015	ERR993547
Normal_French20	France	lean	Normal_French20	lean	10000	Yasir, 2015	ERR993548
Normal_French21	France	lean	Normal_French21	lean	10000	Yasir, 2015	ERR993549
Normal_French22	France	lean	Normal_French22	lean	10000	Yasir, 2015	ERR993550
Normal_French23	France	lean	Normal_French23	lean	10000	Yasir, 2015	ERR993551
Normal_Saoudi_Run1_1	S Arabia	lean	Normal_Saoudi_Run1_1	lean	10000	Yasir, 2015	ERR993552
Normal_Saoudi_Run1_2	S Arabia	lean	Normal_Saoudi_Run1_2	lean	10000	Yasir, 2015	ERR993553
Normal_Saoudi_Run1_3	S Arabia	lean	Normal_Saoudi_Run1_3	lean	10000	Yasir, 2015	ERR993554
Normal_Saoudi_Run1_4	S Arabia	lean	Normal_Saoudi_Run1_4	lean	10000	Yasir, 2015	ERR993555
Normal_Saoudi_Run1_5	S Arabia	lean	Normal_Saoudi_Run1_5	lean	10000	Yasir, 2015	ERR993556
Normal_Saoudi_Run1_6	S Arabia	lean	Normal_Saoudi_Run1_6	lean	10000	Yasir, 2015	ERR993557
Normal_Saoudi_Run1_7	S Arabia	lean	Normal_Saoudi_Run1_7	lean	10000	Yasir, 2015	ERR993558
Normal_Saoudi_Run1_8	S Arabia	lean	Normal_Saoudi_Run1_8	lean	10000	Yasir, 2015	ERR993559
Normal_Saoudi_Run1_9	S Arabia	lean	Normal_Saoudi_Run1_9	lean	10000	Yasir, 2015	ERR993560
Normal_Saoudi_Run2_2	S Arabia	lean	Normal_Saoudi_Run2_2	lean	10000	Yasir, 2015	ERR993562
Normal_Saoudi_Run2_5	S Arabia	lean	Normal_Saoudi_Run2_5	lean	10000	Yasir, 2015	ERR993565
Normal_Saoudi_Run2_7	S Arabia	lean	Normal_Saoudi_Run2_7	lean	10000	Yasir, 2015	ERR993567
Normal_Saoudi_Run2_8	S Arabia	lean	Normal_Saoudi_Run2_8	lean	10000	Yasir, 2015	ERR993568
Normal_Saoudi_Run2_9	S Arabia	lean	Normal_Saoudi_Run2_9	lean	10000	Yasir, 2015	ERR993569
Obese_French_Run1_2	France	pre	Obese_French_Run1_2	obese	10000	Yasir, 2015	ERR993571
Obese_French_Run1_3	France	pre	Obese_French_Run1_3	obese	10000	Yasir, 2015	ERR993572
Obese_French_Run1_4	France	pre	Obese_French_Run1_4	obese	10000	Yasir, 2015	ERR993573
Obese_French_Run1_5	France	pre	Obese_French_Run1_5	obese	10000	Yasir, 2015	ERR993574
Obese_French_Run1_6	France	pre	Obese_French_Run1_6	obese	10000	Yasir, 2015	ERR993575
Obese_French_Run1_7	France	pre	Obese_French_Run1_7	obese	10000	Yasir, 2015	ERR993576
Obese_French_Run1_8	France	pre	Obese_French_Run1_8	obese	10000	Yasir, 2015	ERR993577
Obese_French_Run1_9	France	pre	Obese_French_Run1_9	obese	10000	Yasir, 2015	ERR993578
Obese_French_Run1_10	France	pre	Obese_French_Run1_10	obese	10000	Yasir, 2015	ERR993579
Obese_French_Run1_11	France	pre	Obese_French_Run1_11	obese	10000	Yasir, 2015	ERR993580
Obese_French_Run1_12	France	pre	Obese_French_Run1_12	obese	10000	Yasir, 2015	ERR993581
Obese_French_Run2_1	France	pre	Obese_French_Run2_1	obese	10000	Yasir, 2015	ERR993582
Obese_French_Run2_2	France	pre	Obese_French_Run2_2	obese	10000	Yasir, 2015	ERR993583
Obese_French_Run2_3	France	pre	Obese_French_Run2_3	obese	10000	Yasir, 2015	ERR993584
Obese_French_Run2_4	France	pre	Obese_French_Run2_4	obese	10000	Yasir, 2015	ERR993585
Obese_French_Run2_5	France	pre	Obese_French_Run2_5	obese	10000	Yasir, 2015	ERR993586
Obese_French_Run2_6	France	pre	Obese_French_Run2_6	obese	10000	Yasir, 2015	ERR993587
Obese_French_Run2_7	France	pre	Obese_French_Run2_7	obese	10000	Yasir, 2015	ERR993588
Obese_French_Run2_8	France	pre	Obese_French_Run2_8	obese	10000	Yasir, 2015	ERR993589
Obese_French_Run2_9	France	pre	Obese_French_Run2_9	obese	10000	Yasir, 2015	ERR993590
Obese_French_Run2_10	France	pre	Obese_French_Run2_10	obese	10000	Yasir, 2015	ERR993591
Obese_French_Run2_11	France	pre	Obese_French_Run2_11	obese	10000	Yasir, 2015	ERR993592
Obese_French_Run2_12	France	pre	Obese_French_Run2_12	obese	10000	Yasir, 2015	ERR993593
Obese_Saoudi_Run1_1	S Arabia	pre	Obese_Saoudi_Run1_1	obese	10000	Yasir, 2015	ERR993594
Obese_Saoudi_Run1_2	S Arabia	pre	Obese_Saoudi_Run1_2	obese	10000	Yasir, 2015	ERR993595
Obese_Saoudi_Run1_3	S Arabia	pre	Obese_Saoudi_Run1_3	obese	10000	Yasir, 2015	ERR993596
Obese_Saoudi_Run1_4	S Arabia	pre	Obese_Saoudi_Run1_4	obese	10000	Yasir, 2015	ERR993597
Obese_Saoudi_Run1_5	S Arabia	pre	Obese_Saoudi_Run1_5	obese	10000	Yasir, 2015	ERR993598
Obese_Saoudi_Run1_6	S Arabia	pre	Obese_Saoudi_Run1_6	obese	10000	Yasir, 2015	ERR993599
Obese_Saoudi_Run1_7	S Arabia	pre	Obese_Saoudi_Run1_7	obese	10000	Yasir, 2015	ERR993600
Obese_Saoudi_Run1_8	S Arabia	pre	Obese_Saoudi_Run1_8	obese	10000	Yasir, 2015	ERR993601
Obese_Saoudi_Run1_9	S Arabia	pre	Obese_Saoudi_Run1_9	obese	10000	Yasir, 2015	ERR993602
Obese_Saoudi_Run2_1	S Arabia	pre	Obese_Saoudi_Run2_1	obese	10000	Yasir, 2015	ERR993603
Obese_Saoudi_Run2_2	S Arabia	pre	Obese_Saoudi_Run2_2	obese	10000	Yasir, 2015	ERR993604
Obese_Saoudi_Run2_3	S Arabia	pre	Obese_Saoudi_Run2_3	obese	10000	Yasir, 2015	ERR993605
Obese_Saoudi_Run2_4	S Arabia	pre	Obese_Saoudi_Run2_4	obese	10000	Yasir, 2015	ERR993606
Obese_Saoudi_Run2_5	S Arabia	pre	Obese_Saoudi_Run2_5	obese	10000	Yasir, 2015	ERR993607
Obese_Saoudi_Run2_6	S Arabia	pre	Obese_Saoudi_Run2_6	obese	10000	Yasir, 2015	ERR993608
Obese_Saoudi_Run2_7	S Arabia	pre	Obese_Saoudi_Run2_7	obese	10000	Yasir, 2015	ERR993609
Obese_Saoudi_Run2_8	S Arabia	pre	Obese_Saoudi_Run2_8	obese	10000	Yasir, 2015	ERR993610
Obese_Saoudi_Run2_9	S Arabia	pre	Obese_Saoudi_Run2_9	obese	10000	Yasir, 2015	ERR993611

## Sheet: Medina 2017 (Chile)
Table S2b: Relative abundance resulting from Medina et al., 2017
# Constructed from biom file
#OTU ID	GB.1.0	GB.1.6	GB.2.0	GB.2.6	GB.3.0	GB.3.6	GB.4.0	GB.4.6	GB.5.0	GB.5.6	MT.1.0	MT.1.6	MT.2.0	MT.2.6	MT.3.0	MT.3.6	MT.4.0	MT.4.6	MT.5.0	MT.5.6	MT.6.0	MT.6.6	MT.7.0	MT.7.6	MT.8.0	MT.8.6	MT.10.0	MT.10.6	SG.1.0	SG.1.6	SG.2.0	SG.2.6	SG.3.0	SG.3.6	SG.4.0	SG.4.6	SG.5.0	SG.5.6
Unassigned;Other;Other;Other;Other;Other	1.85635523214E-05	2.54809529876E-05	0.000121590402464	0.000621619941568	3.51530917144E-05	0.000459447695507	8.42584205759E-05	0.000262357015427	0.000196437925616	6.41834791725E-05	0.000198294665873	1.51588649042E-05	8.70265213324E-05	0.000327821082538	2.07090788602E-05	0	8.37415735042E-05	0.000318775900542	0.00199839209831	0.000647744670828	0	2.32504068821E-05	4.47767877132E-05	5.91121357215E-05	0	0	3.62857868573E-05	0.000138363619592	9.07729315118E-05	0.000765239017624	1.56394175881E-05	0	4.44691495275E-05	8.48590279398E-05	3.46290364471E-05	5.43823076226E-05	0.000101185898733	0.000135427952329
k__Archaea;p__Euryarchaeota;c__Methanobacteria;o__Methanobacteriales;f__Methanobacteriaceae;g__Methanobrevibacter	0.000167071970892	0.00198751433304	0.000121590402464	6.21619941568E-05	1.75765458572E-05	0.0216182231465	0	0	0.0160206041558	2.13944930575E-05	0.00164737107033	0	0.000174053042665	7.28491294529E-05	0	3.24385694591E-05	0.00341246912029	0.00944942848035	0.047479039853	0.000294429395831	0	0	0.00205973223481	0.000354672814329	3.80633373934E-05	0.000195446105736	0.000108857360572	2.30606032654E-05	0.00415286161667	0.000263050912308	3.12788351762E-05	2.23563603845E-05	4.44691495275E-05	0	0	0.00589141665911	0.00501882057716	0.0184182015168
k__Archaea;p__Euryarchaeota;c__Methanobacteria;o__Methanobacteriales;f__Methanobacteriaceae;g__Methanosphaera	0	0	0	0	0	0	0	0	0	0	0	0	2.17566303331E-05	5.46368470897E-05	0	0	0	0	0.000390490410015	0	0	0	0	0	0	0	0	0	0	0	0	0	0	0	0	0	0	0
k__Archaea;p__Euryarchaeota;c__Thermoplasmata;o__E2;f__[Methanomassiliicoccaceae];g__vadinCA11	0	0	0	0	0	0	0	2.62357015427E-05	2.18264361795E-05	2.13944930575E-05	0.00042709620342	0	0	0	2.07090788602E-05	0	0	2.27697071816E-05	0	1.96286263887E-05	0	2.32504068821E-05	0	7.8816180962E-05	0	0	0	2.30606032654E-05	0	0	0	0	0	0	0	0	0.0204597887238	0.00496569158541
k__Bacteria;p__Actinobacteria;c__Actinobacteria;o__Actinomycetales;f__Actinomycetaceae;g__	0	0	0	0	5.27296375716E-05	0	0	0	0	0	0	0	0	0	0	0	0	2.27697071816E-05	0	0	0	0	0	0	1.90316686967E-05	0	0	0	0	0	0	0	0	0	0	0	2.02371797466E-05	0
k__Bacteria;p__Actinobacteria;c__Actinobacteria;o__Actinomycetales;f__Actinomycetaceae;g__Actinomyces	3.71271046427E-05	0.000152885717926	8.10602683095E-05	0	0.000123035821	0.000169270203608	2.1064605144E-05	2.62357015427E-05	0.000327396542693	4.2788986115E-05	3.05068716728E-05	7.5794324521E-05	6.52698909993E-05	0.000200335105995	0.000227799867462	0	0.00010467696688	0.000204927364634	2.29700241185E-05	0	1.87027754919E-05	2.32504068821E-05	4.47767877132E-05	3.9408090481E-05	3.80633373934E-05	0	1.81428934286E-05	2.30606032654E-05	2.2693232878E-05	0.000573929263218	3.12788351762E-05	0.000670690811536	0.000155642023346	0.00012728854191	3.46290364471E-05	0.000598205383848	0.000101185898733	0.000135427952329
k__Bacteria;p__Actinobacteria;c__Actinobacteria;o__Actinomycetales;f__Corynebacteriaceae;g__Corynebacterium	1.85635523214E-05	2.54809529876E-05	2.02650670774E-05	1.55404985392E-05	5.27296375716E-05	4.83629153165E-05	0	0	2.18264361795E-05	0	3.05068716728E-05	3.03177298084E-05	0	3.64245647265E-05	0	1.62192847295E-05	0	6.83091215447E-05	2.29700241185E-05	3.92572527775E-05	0	0	2.23883938566E-05	0	0	0	0.000127000254001	0	0	2.39137193008E-05	6.25576703524E-05	0	0	2.1214756985E-05	1.73145182235E-05	1.81274358742E-05	4.04743594933E-05	2.25713253882E-05
k__Bacteria;p__Actinobacteria;c__Actinobacteria;o__Actinomycetales;f__Dermabacteraceae;g__Brachybacterium	0	0	0	0	0	0	0	0	0	2.13944930575E-05	0	0	0	0	0	0	0	0	0	0	0	0	0	0	0	2.4430763217E-05	0	0	0	0	0	0	0	0	0	0	0	0
k__Bacteria;p__Actinobacteria;c__Actinobacteria;o__Actinomycetales;f__Geodermatophilaceae;Other	0	0	0	0	0	0	0	0	0	2.13944930575E-05	0	0	0	0	0	0	0	0	0	0	0	0	0	0	0	0	0	0	0	0	0	0	0	0	0	0	0	0
k__Bacteria;p__Actinobacteria;c__Actinobacteria;o__Actinomycetales;f__Intrasporangiaceae;g__Phycicoccus	1.85635523214E-05	0	0	0	0	0	0	0	0	0	0	0	0	0	0	0	0	0	0	0	0	0	0	0	0	0	0	0	0	0	0	0	0	0	0	0	0	0
k__Bacteria;p__Actinobacteria;c__Actinobacteria;o__Actinomycetales;f__Microbacteriaceae;g__	0	0	0	0	0	0	0	0	2.18264361795E-05	0	0	0	0	0	0	0	0	2.27697071816E-05	0	0	0	0	0	0	0	0	0	0	0	0	0	0	0	0	0	0	0	0
k__Bacteria;p__Actinobacteria;c__Actinobacteria;o__Actinomycetales;f__Microbacteriaceae;g__Microbacterium	0	0	0	0	0	0	0	0	0	0	0	0	0	0	2.07090788602E-05	0	0	0	0	1.96286263887E-05	0	0	0	0	0	2.4430763217E-05	0	0	0	0	0	0	0	0	0	0	0	0
k__Bacteria;p__Actinobacteria;c__Actinobacteria;o__Actinomycetales;f__Microbacteriaceae;g__Salinibacterium	0	0	0	0	0	0	0	0	0	0	3.05068716728E-05	0	0	0	0	0	0	0	0	1.96286263887E-05	0	0	0	0	0	0	0	0	0	0	0	0	0	0	0	0	0	0
k__Bacteria;p__Actinobacteria;c__Actinobacteria;o__Actinomycetales;f__Micrococcaceae;g__	0	0	0	0	0	0	0	0	0	0	0	0	0	0	0	0	0	0	0	0	0	0	0	0	0	0	0	0	0	0	1.56394175881E-05	0	0	0	0	0	0	0
k__Bacteria;p__Actinobacteria;c__Actinobacteria;o__Actinomycetales;f__Micrococcaceae;g__Microbispora	0	0	0	0	0	0	0	2.62357015427E-05	0	0	0	0	0	0	0	0	0	0	0	0	0	0	0	0	0	0	0	0	0	0	1.56394175881E-05	0	2.22345747638E-05	0	1.73145182235E-05	0	0	2.25713253882E-05
k__Bacteria;p__Actinobacteria;c__Actinobacteria;o__Actinomycetales;f__Micrococcaceae;g__Nesterenkonia	1.85635523214E-05	0	0	0	0	0	2.1064605144E-05	0	0	0	0	0	0	0	0	0	0	0	0	0	0	0	0	0	1.90316686967E-05	0	0	0	0	0	0	0	0	0	0	0	0	0
k__Bacteria;p__Actinobacteria;c__Actinobacteria;o__Actinomycetales;f__Micrococcaceae;g__Rothia	1.85635523214E-05	7.64428589629E-05	8.10602683095E-05	1.55404985392E-05	8.7882729286E-05	0	0	0.000209885612341	0.000152785053257	2.13944930575E-05	0	3.03177298084E-05	0	0	0.000289927104042	0	2.0935393376E-05	0	0	0	0	2.32504068821E-05	2.23883938566E-05	0	0	0	3.62857868573E-05	2.30606032654E-05	0	0.000119568596504	0	0.000625978090767	0.00088938299055	0	3.46290364471E-05	0.000525695640352	0	0
k__Bacteria;p__Actinobacteria;c__Actinobacteria;o__Actinomycetales;f__Nocardioidaceae;g__	0	0	0	0	0	0	0	0	0	0	0	0	0	0	0	0	0	0	0	0	0	2.32504068821E-05	0	0	0	0	0	0	0	0	0	0	0	0	0	0	0	0
k__Bacteria;p__Actinobacteria;c__Actinobacteria;o__Actinomycetales;f__Propionibacteriaceae;g__	0	0	0	0	0	0	0	0	0	0	0	0	0	0	0	0	0	0	0	0	0	0	0	0	0	0	0	0	0	0	0	0	0	0	0	0	0	0
k__Bacteria;p__Actinobacteria;c__Actinobacteria;o__Actinomycetales;f__Propionibacteriaceae;g__Propionibacterium	0	0	0	0	1.75765458572E-05	0	0	0	0	0	4.57603075093E-05	1.51588649042E-05	0	3.64245647265E-05	0	0	0	0	2.29700241185E-05	0	1.87027754919E-05	0	0	0	0	2.4430763217E-05	1.81428934286E-05	0	0	2.39137193008E-05	1.56394175881E-05	0	0	0	0	0	0	0
k__Bacteria;p__Actinobacteria;c__Actinobacteria;o__Actinomycetales;f__Pseudonocardiaceae;g__Prauserella	0	0	0	0	0	0	0	0	0	0	0	0	0	0	0	0	0	0	0	0	0	0	0	0	0	0	0	0	0	0	0	0	0	0	0	0	0	0
k__Bacteria;p__Actinobacteria;c__Actinobacteria;o__Bifidobacteriales;f__Bifidobacteriaceae;Other	0	0	0	0	0	0	0	0	0	0	0	0	0	0	0	0	0	0	0	0	0	0	0	0	0	0	0	0	0	2.39137193008E-05	0	8.94254415381E-05	0	2.1214756985E-05	0	0.000235656666365	0	0
k__Bacteria;p__Actinobacteria;c__Actinobacteria;o__Bifidobacteriales;f__Bifidobacteriaceae;g__Bifidobacterium	0.00133657576714	0.0134284622245	0.018603331577	0.000854727419656	0.0226737441558	0.0443004304299	0.00143239314979	0.00209885612341	0.0288982015017	0.00697460473674	0.00744367668817	0.145646374	0.0105954789722	0.00934290085233	0.184124420146	0.0924337036737	0.00416614328183	0.0159160253199	0.0115768921557	0.0101283712166	0.00316076905813	0.00953266682167	0.0443737966238	0.0562747532068	0.0034637637028	0.0010016612919	0.198356253855	0.00115303016327	0.0181545863024	0.00808283712366	0.00100092272564	0.00198971607422	0.0198777098388	0.000806160765428	0.000934983984071	0.00146832230581	0.00348079491642	0.00160256410256
k__Bacteria;p__Actinobacteria;c__Actinobacteria;o__Bifidobacteriales;f__Bifidobacteriaceae;g__Scardovia	0	0	0	0	0	2.41814576583E-05	0	0	0	0	0	0	0	0	4.14181577203E-05	0	0	0	0	0	0	0	0	0	0	0	0	0	0	0	0	0	0	0	0	0.000108764615245	0	0
k__Bacteria;p__Actinobacteria;c__Coriobacteriia;o__Coriobacteriales;f__Coriobacteriaceae;g__	0.000148508418571	0.00410243343101	0.00697118307462	0.00020202648101	0.00585298977045	0.00802824394254	0.000716196574895	0.00238744884038	0.00272830452244	0.00034231188892	0.0019676932229	0.000151588649042	0.00574375040794	0.0500837764989	8.28363154407E-05	0.000129754277836	0.00295189046602	0.00314221959106	0.00679912713908	0.0015702901111	0.00168324979427	0.00144152522669	0.00250750011194	0.00128076294063	0.00102771010962	0.000586338317209	0.000145143147429	0.000115303016327	0.00285934734262	0.00334792070211	6.25576703524E-05	0.0118265146434	8.8938299055E-05	0.00260941510915	0.000259717773353	0.0129248617783	0.00139636540252	0.00135427952329
k__Bacteria;p__Actinobacteria;c__Coriobacteriia;o__Coriobacteriales;f__Coriobacteriaceae;g__Adlercreutzia	3.71271046427E-05	7.64428589629E-05	2.02650670774E-05	1.55404985392E-05	0.000158188912715	0.001910335155	0.000463421313167	0.000734599643194	0.000174611489436	0	0.000183041230037	0	0.000391619345996	3.64245647265E-05	4.14181577203E-05	1.62192847295E-05	2.0935393376E-05	2.27697071816E-05	0.000895830940622	0.000235543516665	5.61083264756E-05	2.32504068821E-05	4.47767877132E-05	5.91121357215E-05	0.00017128501827	0.000146584579302	1.81428934286E-05	0.000438151462042	0.000726183452095	4.78274386015E-05	0	0.00140845070423	2.22345747638E-05	0.00144260347498	0.00805125097394	0.000416931025106	0.00143683976201	0.000315998555435
k__Bacteria;p__Actinobacteria;c__Coriobacteriia;o__Coriobacteriales;f__Coriobacteriaceae;g__Atopobium	0	5.09619059753E-05	0	1.55404985392E-05	0	0	4.2129210288E-05	0	2.18264361795E-05	0	0	0	0	9.10614118161E-05	0	0	6.28061801281E-05	6.83091215447E-05	2.29700241185E-05	0	0	2.32504068821E-05	0	1.97040452405E-05	0	2.4430763217E-05	1.81428934286E-05	0	0	7.17411579023E-05	0	0.000134138162307	0	4.24295139699E-05	0	0.000126892051119	0	0
k__Bacteria;p__Actinobacteria;c__Coriobacteriia;o__Coriobacteriales;f__Coriobacteriaceae;g__Collinsella	0.000204199075535	0.00456109058479	0.00478255583026	0.000512836451793	0.00186311386086	0.00166852057842	0.00103216565205	0.00359429111134	0.0122664571329	0.00104833015982	0.00279137875807	0.00800388066942	0.00430781280595	0.00551832155606	0.00225728959576	0.00616332819723	0.00219821630448	0.00227697071816	0.00349144366602	0.00131511796804	0.00112216652951	0.00160427807487	0.0108135942327	0.00780280191523	0.0052146772229	0.0010016612919	0.000108857360572	0.000115303016327	0.00104388871239	0.00191309754406	0.000125115340705	0.00134138162307	0.000155642023346	0.00140017396101	0.000138516145788	0.00387927127708	0.000222608977213	0.00117370892019
k__Bacteria;p__Actinobacteria;c__Coriobacteriia;o__Coriobacteriales;f__Coriobacteriaceae;g__Eggerthella	0.00202342720303	0.000101923811951	0	0	0	4.83629153165E-05	2.1064605144E-05	0.000446006926225	8.7305744718E-05	8.55779722299E-05	0.000289815280892	0.000454765947126	0	5.46368470897E-05	0.000207090788602	0.000243289270943	4.18707867521E-05	0	4.59400482371E-05	1.96286263887E-05	0	0	4.47767877132E-05	5.91121357215E-05	0.000304506699147	4.88615264341E-05	0.000163286040858	0.000945484733881	0	2.39137193008E-05	4.69182527643E-05	0	0.00160088938299	0.000657657466534	0.000380919400918	0.000416931025106	0.000991621807585	6.77139761647E-05
k__Bacteria;p__Actinobacteria;c__Coriobacteriia;o__Coriobacteriales;f__Coriobacteriaceae;g__Slackia	0	0.000484138106765	0.000101325335387	0	0.000193342004429	0	2.1064605144E-05	2.62357015427E-05	0.00045835515977	0	0.000198294665873	1.51588649042E-05	2.17566303331E-05	0	0	0	0.000355901687393	0.00029600619336	0.000666130699437	0.000137400384721	9.35138774594E-05	0.000232504068821	0.000291049120136	0.000118224271443	0	0	1.81428934286E-05	2.30606032654E-05	0	4.78274386015E-05	1.56394175881E-05	0.000156494522692	0	2.1214756985E-05	0	0	0.00752823086575	0.0007674250632
k__Bacteria;p__Bacteroidetes;c__Bacteroidia;o__Bacteroidales;Other;Other	0	0	0	0	0	0	0	0	0	0	0	0	0	0	0	0	0	0	0	0	0	0	0	0	0	0	0	0	0	0	0	4.47127207691E-05	0	0	0	0	0	0
k__Bacteria;p__Bacteroidetes;c__Bacteroidia;o__Bacteroidales;f__;g__	0.00012994486625	0.000101923811951	0.0182993555709	0.128519922919	0.000105459275143	4.83629153165E-05	0.000147452236008	0.000131178507713	8.7305744718E-05	0.000149761451402	0.00141856953279	0.000121270919234	0.000239322933664	5.46368470897E-05	2.07090788602E-05	6.48771389182E-05	0.00010467696688	0.000113848535908	0.000137820144711	7.85145055549E-05	1.87027754919E-05	9.30016275285E-05	4.47767877132E-05	0	7.61266747868E-05	0.000171015342519	0.000163286040858	9.22424130615E-05	0.000181545863024	7.17411579023E-05	0.000125115340705	8.94254415381E-05	0.000244580322401	4.24295139699E-05	5.19435546706E-05	7.25097434968E-05	0.000101185898733	0.000135427952329
k__Bacteria;p__Bacteroidetes;c__Bacteroidia;o__Bacteroidales;f__Bacteroidaceae;g__Bacteroides	0.0046037609757	0.174034908906	0.0967251651603	0.0265431715049	0.24637044328	0.199738840257	0.134455374634	0.213847203274	0.123755893138	0.300271710062	0.134596317821	0.452643706039	0.0991014511672	0.0897319152036	0.168323392975	0.534133484713	0.0188209186451	0.0092672708229	0.226300677616	0.355670710164	0.0267636717289	0.0309462915601	0.0222092867058	0.0565900179307	0.139292783191	0.125256523014	0.180612504082	0.128078590536	0.254186901466	0.113566252959	0.320107599193	0.0694835680751	0.30637020567	0.220103103719	0.273482815341	0.0615607722288	0.0398874812806	0.18490429758
k__Bacteria;p__Bacteroidetes;c__Bacteroidia;o__Bacteroidales;f__Porphyromonadaceae;g__Parabacteroides	0.000352707494106	0.00965728118232	0.00948405139221	0.00351215266986	0.00634513305445	0.0097934903516	0.0103427211257	0.038146710043	0.0169809673477	0.0194048052031	0.0185481779771	0.0135368663594	0.0324826490873	0.0149704961026	0.0109136845593	0.0228529721839	0.0226311602395	0.00771893073455	0.0351671069255	0.016311388529	0.00289893020124	0.00562659846547	0.0042314064389	0.0199404937834	0.00685140073082	0.00378676829864	0.0558982546537	0.00680287796329	0.010234648028	0.0125307889136	0.0255860871741	0.0253968253968	0.00555864369094	0.0336253898212	0.000363604882694	0.0182905827971	0.0128303719594	0.0361141206212
k__Bacteria;p__Bacteroidetes;c__Bacteroidia;o__Bacteroidales;f__Porphyromonadaceae;g__Porphyromonas	0	0	0	0	1.75765458572E-05	0	0	0	0	0.000149761451402	0	0	0	0	0	0	0	0	2.29700241185E-05	0	0	0	0	1.97040452405E-05	0	0	0	0	0	0.000286964631609	0	0	0	0	0	0	0	0
k__Bacteria;p__Bacteroidetes;c__Bacteroidia;o__Bacteroidales;f__Prevotellaceae;g__Prevotella	0.000891050511426	0.00244617148681	0.0626595874032	0.215515633742	0.00166977185643	0.000628717899115	0.00337033682304	0.0118060656942	0.00831587218439	0.000984146680644	0.100428621547	0.0105657288382	0.0968605182429	0.0647082392365	0.0170021537442	0.0076879409618	0.100259598878	0.039004508402	0.000803950844148	0.00100105994582	0.152932595197	0.104185073239	0.0713070344333	0.0654765423341	0.0336860535932	0.124181569432	0.000997859138575	0.000622636288165	0.000816956383606	0.000884807614128	0.00100092272564	0.00283925776884	0.000956086714842	0.00850711755097	0.00100424205696	0.000453185896855	0.220787631036	0.0133847959552
k__Bacteria;p__Bacteroidetes;c__Bacteroidia;o__Bacteroidales;f__Rikenellaceae;Other	0	0	4.05301341547E-05	1.55404985392E-05	0	0	0	0	0	0	0	0	0	1.82122823632E-05	0	0	0	0	2.29700241185E-05	0	0	0	4.47767877132E-05	1.97040452405E-05	0	0	5.44286802859E-05	0	0	0	0	0	0	0	0	0	0	0
k__Bacteria;p__Bacteroidetes;c__Bacteroidia;o__Bacteroidales;f__Rikenellaceae;g__	0.0662718817873	0.00196203338005	0.0010740485551	0.000947970410891	0.00630997996274	0.024979445761	0.0101531396794	0.0189159408123	0.013859786974	0.00434308209067	0.0123247761558	0.000424448217317	0.0158388268825	0.0105995483354	0.000331345261763	0.00069742924337	0.00276347192564	0.00273236486179	0.11427586999	0.0385309936011	0.00357223011895	0.00358056265985	0.00116419648054	0.000689641583417	0.0106957978076	0.00322486074465	0.00517072462716	0.030324693294	0.00853265556211	0.0532558528828	0.00369090255079	0.0100156494523	0.0296164535853	0.146742474065	0.0210198251234	0.0325750022659	0.000566641032906	0.00338569880823
k__Bacteria;p__Bacteroidetes;c__Bacteroidia;o__Bacteroidales;f__S24-7;g__	0.000185635523214	7.64428589629E-05	0.0010740485551	0.00346553117424	0.000562449467431	0.00822169560381	0.0319128767931	0.000131178507713	4.3652872359E-05	0.00017115594446	0.00140331609695	9.09531894252E-05	0.000456889236995	0.000145698258906	0.000103545394301	9.73157083773E-05	0.0235732529414	0.0114987021267	4.59400482371E-05	9.81431319436E-05	3.74055509838E-05	0.00141827481981	4.47767877132E-05	0.00102461035251	5.70950060901E-05	9.77230528682E-05	3.62857868573E-05	6.91818097961E-05	0.0192438614805	0.00114785852644	0.000109475923117	0.014129219763	0.000244580322401	0.000106073784925	0.000103887109341	1.81274358742E-05	0.0202978912859	0.00801282051282
k__Bacteria;p__Bacteroidetes;c__Bacteroidia;o__Bacteroidales;f__[Barnesiellaceae];g__	9.28177616069E-05	0.00216588100395	0.000182385603696	0.00483309504569	0.00087882729286	0.00181360932437	0.0143028668928	0.00784447476126	0.0115025318666	0.00154040350014	0.00907579432267	9.09531894252E-05	0.0146204555838	0.00555474612078	2.07090788602E-05	4.86578541886E-05	0.000334966294017	0.000113848535908	0.00188354197772	0.00184509088054	0.00164584424329	0.00158102766798	0.00512694219317	0.00177336407164	0.00314022533496	0.000855076712597	0.0252911934395	0.0121990591274	0.00108927517814	0.000597842982519	0.00073505262664	0.00335345405768	0.000111172873819	0.00025457708382	5.19435546706E-05	9.0637179371E-05	6.07115392399E-05	0.000135427952329
k__Bacteria;p__Bacteroidetes;c__Bacteroidia;o__Bacteroidales;f__[Odoribacteraceae];g__Butyricimonas	0.000148508418571	0.0016562619442	0.00119563895756	0.00354323366694	0.00112489893486	0.00933404265609	0.00273839866872	0.00978591667541	0.00724637681159	0.0140989709249	0.00224225506795	6.06354596168E-05	0.00219741966364	7.28491294529E-05	4.14181577203E-05	0.000113534993107	0.00561068542478	0.000409854729268	0.00535201561962	0.00143288972638	0.00127178873345	0.000744013020228	2.23883938566E-05	7.8816180962E-05	5.70950060901E-05	4.88615264341E-05	9.07144671432E-05	9.22424130615E-05	0.0030862796714	0.00471100270225	4.69182527643E-05	0.0133243907892	0.00108949416342	0.00742516494474	0.00678729114362	3.62548717484E-05	0.000101185898733	0.00435626579993
k__Bacteria;p__Bacteroidetes;c__Bacteroidia;o__Bacteroidales;f__[Odoribacteraceae];g__Odoribacter	7.42542092855E-05	0.00318511912346	0.00046609654278	0.00156959035246	0.0036559215383	0.00674662668666	0.00183262064753	0.0118323013957	0.00421250218264	6.41834791725E-05	0.00353879711405	6.06354596168E-05	0.00424254291495	0.000109273694179	8.28363154407E-05	0.000113534993107	0.000816480341666	0.00029600619336	0.00815435856208	0.0131119224277	0.00151492481484	0.000906765868403	0.00179107150853	0.000197040452405	0.00245508526188	0.00320042998143	0.00301172030915	2.30606032654E-05	0.00508328416466	0.00270225028099	7.81970879404E-05	0.000625978090767	0.00120066703724	6.36442709549E-05	0.000103887109341	0.000507568204477	0.00835795523536	0.00636511375948
k__Bacteria;p__Bacteroidetes;c__Bacteroidia;o__Bacteroidales;f__[Paraprevotellaceae];g__	0	0	0.00131722936003	0.00101013240505	0	0	0	0	0	0	3.05068716728E-05	0	2.17566303331E-05	0	0	0	0	0	0	0	0.000336649958854	0.000372006510114	0	0	0	0	0	0	0	0	0	0	0	0	0	0	0	0
k__Bacteria;p__Bacteroidetes;c__Bacteroidia;o__Bacteroidales;f__[Paraprevotellaceae];g__CF231	5.56906569641E-05	2.54809529876E-05	4.05301341547E-05	9.32429912352E-05	3.51530917144E-05	0.000120907288291	6.31938154319E-05	0.000131178507713	2.18264361795E-05	8.55779722299E-05	0.000869445842676	0.000106112054329	4.35132606662E-05	5.46368470897E-05	0	4.86578541886E-05	2.0935393376E-05	0	0	7.85145055549E-05	7.48111019675E-05	9.30016275285E-05	4.47767877132E-05	0.000137928316683	9.51583434836E-05	9.77230528682E-05	5.44286802859E-05	0.000115303016327	0.00011346616439	2.39137193008E-05	0.000109475923117	0	0.000111172873819	6.36442709549E-05	5.19435546706E-05	5.43823076226E-05	0.0801392317967	0.0207204767064
k__Bacteria;p__Bacteroidetes;c__Bacteroidia;o__Bacteroidales;f__[Paraprevotellaceae];g__Paraprevotella	0	2.54809529876E-05	0.000445831475702	0.000139864486853	0	0	4.2129210288E-05	0.00236121313884	2.18264361795E-05	2.13944930575E-05	0.000122027486691	0	0	0	0	0	0.000146547753632	9.10788287263E-05	0	0	0.000317947183362	0.000348756103232	0	0	0.000875456760049	0.00278510700674	0	0	2.2693232878E-05	2.39137193008E-05	1.56394175881E-05	0	0.00133407448583	4.24295139699E-05	0	0	0	0
k__Bacteria;p__Bacteroidetes;c__Bacteroidia;o__Bacteroidales;f__[Paraprevotellaceae];g__[Prevotella]	5.56906569641E-05	5.09619059753E-05	0	1.55404985392E-05	0.00298801279573	4.83629153165E-05	0.000189581446296	0.0122520726204	0.00135323904313	2.13944930575E-05	0.000564377125948	4.54765947126E-05	8.70265213324E-05	1.82122823632E-05	4.14181577203E-05	6.48771389182E-05	0.00573629778504	0.00104740653035	0	3.92572527775E-05	0.00387147452682	0.00564984887236	0.0120449558949	0.013438158854	3.80633373934E-05	4.88615264341E-05	7.25715737146E-05	2.30606032654E-05	9.07729315118E-05	0.000502188105316	3.12788351762E-05	4.47127207691E-05	4.44691495275E-05	4.24295139699E-05	3.46290364471E-05	0.000580077947974	4.04743594933E-05	0.00295684362586
k__Bacteria;p__Bacteroidetes;c__Flavobacteriia;o__Flavobacteriales;f__Flavobacteriaceae;g__Flavobacterium	3.71271046427E-05	2.54809529876E-05	0	1.55404985392E-05	0	4.83629153165E-05	0	0	0	0	3.05068716728E-05	1.51588649042E-05	0	0	0	1.62192847295E-05	2.0935393376E-05	0	0	0	0	0	2.23883938566E-05	3.9408090481E-05	0	0	0	0	2.2693232878E-05	0	0	2.23563603845E-05	0	0	0	0	0	2.25713253882E-05
k__Bacteria;p__Bacteroidetes;c__Flavobacteriia;o__Flavobacteriales;f__[Weeksellaceae];g__	0	0	0	0	1.75765458572E-05	2.41814576583E-05	0	0	0	0	0	1.51588649042E-05	0	0	0	0	0	0	0	0	0	0	0	0	0	0	0	0	0	0	0	0	0	0	0	0	0	0
k__Bacteria;p__Bacteroidetes;c__Flavobacteriia;o__Flavobacteriales;f__[Weeksellaceae];g__Cloacibacterium	1.85635523214E-05	0	0	0	0	0	0	0	0	0	1.52534358364E-05	0	0	0	0	0	0	0	0	0	0	0	0	0	0	0	0	0	0	0	1.56394175881E-05	0	0	0	0	0	0	0
k__Bacteria;p__Bacteroidetes;c__[Saprospirae];o__[Saprospirales];f__Chitinophagaceae;Other	1.85635523214E-05	0	0	0	0	0	0	0	2.18264361795E-05	0	1.52534358364E-05	0	0	0	0	0	0	0	0	0	0	0	0	0	0	0	0	0	0	0	0	0	0	0	0	0	0	0
k__Bacteria;p__Chlorobi;c__Chlorobia;o__Chlorobiales;f__Chlorobiaceae;Other	0	0	0	0	0	0	0	0	0	0	0	0	2.17566303331E-05	0	0	0	0	0	2.29700241185E-05	0	3.74055509838E-05	0	0	0	0	0	0	0	0	0	0	0	0	0	0	0	0	0
k__Bacteria;p__Chlorobi;c__Chlorobia;o__Chlorobiales;f__Chlorobiaceae;g__	0	0	0	0	0	0	0	0	0	0	0	0	0	0	0	0	2.0935393376E-05	0	0	0	0	0	0	0	1.90316686967E-05	0	3.62857868573E-05	0	0	0	0	0	0	0	0	0	0	0
k__Bacteria;p__Cyanobacteria;c__4C0d-2;o__YS2;f__;g__	0	0	2.02650670774E-05	1.55404985392E-05	0.000861250747003	2.41814576583E-05	0.0588334421671	0.00078707104628	0	2.13944930575E-05	0.000701658048475	1.51588649042E-05	2.17566303331E-05	1.82122823632E-05	6.21272365805E-05	3.24385694591E-05	8.37415735042E-05	4.55394143631E-05	0.000114850120593	0	5.61083264756E-05	0.00244129272262	0	7.8816180962E-05	3.80633373934E-05	0	1.81428934286E-05	2.30606032654E-05	6.80796986339E-05	2.39137193008E-05	4.69182527643E-05	0.000156494522692	2.22345747638E-05	4.24295139699E-05	1.73145182235E-05	3.62548717484E-05	2.02371797466E-05	0
k__Bacteria;p__Cyanobacteria;c__Chloroplast;o__Streptophyta;f__;g__	0	0	0	0	0	0	0	0	0	0	0	0	0	0	0	0	2.0935393376E-05	0	0	0	0	0	0	0	0	0	0	0	0	0	0	2.23563603845E-05	0	2.1214756985E-05	0	0	0	0
k__Bacteria;p__Cyanobacteria;c__Synechococcophycideae;o__Synechococcales;f__Synechococcaceae;g__Synechococcus	0	0	0	0	0	0	0	0	0	0	1.52534358364E-05	0	0	0	0	0	0	0	0	0	1.87027754919E-05	0	0	0	0	0	0	0	0	0	0	0	0	0	0	0	0	0
k__Bacteria;p__Elusimicrobia;c__Elusimicrobia;o__Elusimicrobiales;f__Elusimicrobiaceae;g__	0	0	0	0	0	0	0	0	0	0	0	0	0	0	0	0	0	0	0	0	0	0.000116252034411	0	0	0	0	0	0	0	0	0	0	0	0	0	0	0	0
k__Bacteria;p__Firmicutes;c__Bacilli;o__Bacillales;f__Bacillaceae;g__	0	0	0	0	0	0	0	0	0	0	0	0	0	0	0	0	0	0	0	0	0	0	0	0	0	0	0	0	0	0	0	0	0	0	0	0	0	0
k__Bacteria;p__Firmicutes;c__Bacilli;o__Bacillales;f__Bacillaceae;g__Anoxybacillus	0	0	0	0	0	0	0	0	0	0	0	0	0	0	0	0	0	0	0	0	0	0	0	0	0	0	0	0	0	0	0	0	0	0	0	0	0	0
k__Bacteria;p__Firmicutes;c__Bacilli;o__Bacillales;f__Bacillaceae;g__Bacillus	0	0	0	0	0	0	2.1064605144E-05	0	0	0	0	0	0	0	0	0	0	0	0	1.96286263887E-05	0	0	0	0	0	0	0	0	0	0	3.12788351762E-05	2.23563603845E-05	2.22345747638E-05	2.1214756985E-05	1.73145182235E-05	0	0	0
k__Bacteria;p__Firmicutes;c__Bacilli;o__Bacillales;f__Listeriaceae;g__Brochothrix	0	0	0	0	0	0	0	0	0	0	4.57603075093E-05	0	0	0	0	0	0	0	0	0	0	0	0	0	0	2.4430763217E-05	0	0	0	0	0	0	2.22345747638E-05	0	0	3.62548717484E-05	0	0
k__Bacteria;p__Firmicutes;c__Bacilli;o__Bacillales;f__Planococcaceae;g__	0	7.64428589629E-05	0	0	0	0	0	0	0	0	0	0	0	1.82122823632E-05	0	0	0	0	0	0	0	0	0	0	0	0	0	0	0	0	0	0	0	0	0	0	0	0
k__Bacteria;p__Firmicutes;c__Bacilli;o__Bacillales;f__Staphylococcaceae;g__Macrococcus	0	0	0	0	0	0	0	0	0	0	0	0	0	0	0.000600563286945	0	0	0	0	0	0	0	0	0	0	0	0	0	0	0	0	0	4.44691495275E-05	0	0	0	0	0
k__Bacteria;p__Firmicutes;c__Bacilli;o__Bacillales;f__Staphylococcaceae;g__Staphylococcus	0	5.09619059753E-05	0	0	0	0	0	0	0	2.13944930575E-05	1.52534358364E-05	0	0	0	8.28363154407E-05	0	0	0	0	0	0	0	6.71651815699E-05	1.97040452405E-05	0	0	0	0	0	0	0	0	2.22345747638E-05	0	1.73145182235E-05	0	0	0
k__Bacteria;p__Firmicutes;c__Bacilli;o__Gemellales;f__Gemellaceae;g__	0	2.54809529876E-05	0.000162120536619	6.21619941568E-05	0.000158188912715	0	0	0	6.54793085385E-05	0.000128366958345	3.05068716728E-05	9.09531894252E-05	0	0	6.21272365805E-05	3.24385694591E-05	0	2.27697071816E-05	0	0	0	0	0	1.97040452405E-05	1.90316686967E-05	0	0	4.61212065308E-05	0	0.000191309754406	3.12788351762E-05	0.000111781801923	0.000111172873819	0.000297006597789	1.73145182235E-05	0.000471313332729	2.02371797466E-05	0
k__Bacteria;p__Firmicutes;c__Bacilli;o__Lactobacillales;Other;Other	0	0	0	0	0	0	0	0	0	0	0	0	0	0	4.14181577203E-05	0	0	0	0	0	0	0	0	0	0	0	0	2.30606032654E-05	0	0	0	0	0	0	0	0	0	0
k__Bacteria;p__Firmicutes;c__Bacilli;o__Lactobacillales;f__;g__	5.56906569641E-05	0	0	0	0	0.00014508874595	2.1064605144E-05	0.0168695560919	8.7305744718E-05	2.13944930575E-05	9.15206150185E-05	0	2.17566303331E-05	5.46368470897E-05	0	0	0	0.000136618243089	0	0	0	0.000162752848175	0.000425379483276	0.000137928316683	1.90316686967E-05	0	0	9.22424130615E-05	2.2693232878E-05	2.39137193008E-05	1.56394175881E-05	4.47127207691E-05	0.00422456920511	6.36442709549E-05	1.73145182235E-05	7.25097434968E-05	0	0
k__Bacteria;p__Firmicutes;c__Bacilli;o__Lactobacillales;f__Aerococcaceae;Other	0	0	0	0	0	0	0	7.8707104628E-05	0	0	0	0	0	0	4.14181577203E-05	0	0	0	0	0	0	0	0	3.9408090481E-05	0	0	0	0	0	0	0	0	2.22345747638E-05	2.1214756985E-05	0	0	0	0
k__Bacteria;p__Firmicutes;c__Bacilli;o__Lactobacillales;f__Carnobacteriaceae;g__Carnobacterium	0	0	0	0	0	0	0	0	0	0	0	0	0	0	4.14181577203E-05	0	0	0	0	0	0	0	0	0	0	0	0	0	0	0	0	0	0	0	0	0	0	4.51426507765E-05
k__Bacteria;p__Firmicutes;c__Bacilli;o__Lactobacillales;f__Carnobacteriaceae;g__Granulicatella	3.71271046427E-05	0.000152885717926	0.000202650670774	0.000279728973705	5.27296375716E-05	2.41814576583E-05	2.1064605144E-05	0.000157414209256	0.000283743670334	4.2788986115E-05	6.10137433457E-05	0.00028801843318	2.17566303331E-05	0.000291396517812	0.000331345261763	0.000373043548779	6.28061801281E-05	4.55394143631E-05	0	0	1.87027754919E-05	2.32504068821E-05	4.47767877132E-05	0.000137928316683	0	4.88615264341E-05	1.81428934286E-05	2.30606032654E-05	4.53864657559E-05	0.000430446947414	7.81970879404E-05	6.70690811536E-05	0.000155642023346	0.000297006597789	3.46290364471E-05	0.00106951871658	0	0
k__Bacteria;p__Firmicutes;c__Bacilli;o__Lactobacillales;f__Enterococcaceae;Other	0	0	0	0	0	0	0	0	0	0	0	0	0	0	4.14181577203E-05	0	0	0	0	0	0	0	0	0	0	0	0	0	0	0	0	0	0	0	0	0	0	0
k__Bacteria;p__Firmicutes;c__Bacilli;o__Lactobacillales;f__Enterococcaceae;g__Enterococcus	3.71271046427E-05	0.000738947636642	2.02650670774E-05	0.000108783489774	0.00140612366858	4.83629153165E-05	8.42584205759E-05	7.8707104628E-05	0.000109132180898	8.55779722299E-05	0.00085419240684	1.51588649042E-05	0.000413375976329	1.82122823632E-05	0.0942263088138	1.62192847295E-05	2.0935393376E-05	4.55394143631E-05	2.29700241185E-05	0	5.61083264756E-05	0.000116252034411	8.95535754265E-05	0.000137928316683	5.70950060901E-05	4.88615264341E-05	0.000290286294858	0.00131445438613	9.07729315118E-05	0.00203266614056	0.000109475923117	0.000827185334228	0.0108060033352	0.00137895920402	3.46290364471E-05	0.000362548717484	2.02371797466E-05	0.00340827013362
k__Bacteria;p__Firmicutes;c__Bacilli;o__Lactobacillales;f__Enterococcaceae;g__Vagococcus	0	0	0	1.55404985392E-05	0	0	0	0	0	0	0	0	0	0	0	0	0	0	0	0	0	0	0	0	0	0	0	0	0	0	0	0	0.000400222345748	0	0	0	0	0
k__Bacteria;p__Firmicutes;c__Bacilli;o__Lactobacillales;f__Lactobacillaceae;g__	0	0	0	0	0	0	0	0	0	0	0	0	0	0	0	0	0	0	0	0	0	0	0	0	0	0	0	0	0	2.39137193008E-05	0	2.23563603845E-05	0	0	0	0	0	0
k__Bacteria;p__Firmicutes;c__Bacilli;o__Lactobacillales;f__Lactobacillaceae;g__Lactobacillus	0.000352707494106	0.000178366670913	0.0291209013902	0.00018648598247	0.000544872921573	9.67258306331E-05	0.00358098287448	0.000236121313884	0.000938536755719	0.000791596243127	0.00298967342394	0.000136429784138	0.00715793137959	0.000254971953085	0.00898774022531	0.000113534993107	0.000167483147008	0.000387085022087	0.00016079016883	0.000117771758332	0.0719682800928	0.168867705185	0.0715980835535	0.012866741542	0.000228380024361	0.0276556239617	0.000163286040858	0.000253666635919	0.000181545863024	0.00191309754406	0.000390985439702	0.000201207243461	0.0288827126181	8.48590279398E-05	0.000121201627565	0.000290038973987	0.000101185898733	0.000428855182376
k__Bacteria;p__Firmicutes;c__Bacilli;o__Lactobacillales;f__Lactobacillaceae;g__Pediococcus	0	0	0	0	0	0	0	0	0	0	0	0	0	0	0	0	0	4.55394143631E-05	0	0	0	2.32504068821E-05	0.000111941969283	3.9408090481E-05	0	0	0	0	0	0	0	0	0	0	0	0	0	0
k__Bacteria;p__Firmicutes;c__Bacilli;o__Lactobacillales;f__Leuconostocaceae;g__	0	2.54809529876E-05	0	1.55404985392E-05	0	0.000120907288291	0	0	0.00124410686223	0	0.000122027486691	0	0	0	0.000207090788602	0	0	0	0	0	0	2.32504068821E-05	0	0	0	0	0	0	2.2693232878E-05	0	0	0	0	0	0	0.000362548717484	0	0
k__Bacteria;p__Firmicutes;c__Bacilli;o__Lactobacillales;f__Leuconostocaceae;g__Leuconostoc	0	0	0	0	1.75765458572E-05	0	0	0.000708363941652	0	2.13944930575E-05	1.52534358364E-05	0	2.17566303331E-05	0	0	0	0	0	0	0	0	9.30016275285E-05	0	1.97040452405E-05	1.90316686967E-05	0	7.25715737146E-05	0	0	4.78274386015E-05	0	0	0.000200111172874	2.1214756985E-05	0	0.000126892051119	0	2.25713253882E-05
k__Bacteria;p__Firmicutes;c__Bacilli;o__Lactobacillales;f__Streptococcaceae;g__Lactococcus	0.000445525255713	7.64428589629E-05	2.02650670774E-05	0.000139864486853	0.000158188912715	0.000265996034241	0.000147452236008	0	4.3652872359E-05	0.00198968785435	1.52534358364E-05	0	0.000130539781999	5.46368470897E-05	0.000186381709742	0	2.0935393376E-05	2.27697071816E-05	2.29700241185E-05	0	0	4.65008137642E-05	0	7.8816180962E-05	0	2.4430763217E-05	7.25715737146E-05	0.00029978784245	0.000340398493169	0	0	2.23563603845E-05	0.00017787659811	2.1214756985E-05	1.73145182235E-05	0.00130517538294	2.02371797466E-05	0.000203141928494
k__Bacteria;p__Firmicutes;c__Bacilli;o__Lactobacillales;f__Streptococcaceae;g__Streptococcus	0.0173940485251	0.0571792585043	0.0554046933895	0.0521694535961	0.0332020951243	0.0539488320356	0.00282265708929	0.0590040927694	0.168216343635	0.0314926937806	0.0111655150323	0.00194033470774	0.00459064900028	0.00488089167334	0.11973989397	0.00149217419512	0.00133986517607	0.00214035247507	0.000964741012978	0.000687001923605	0.00211341363058	0.00167402929551	0.00450006716518	0.00199010856929	0.00685140073082	0.00317599921822	0.00283029137487	0.0107231805184	0.00147506013707	0.0975679747471	0.0114949719272	0.315403532305	0.0624569205114	0.0176506778115	0.0026491212882	0.32420919061	0.000789250010119	0.00133170819791
k__Bacteria;p__Firmicutes;c__Bacilli;o__Turicibacterales;f__Turicibacteraceae;g__Turicibacter	0	0	0	0	0.000105459275143	9.67258306331E-05	0	0	0	0	9.15206150185E-05	0	0.000130539781999	7.28491294529E-05	0.00178098078197	0	8.37415735042E-05	0	0	0.000137400384721	3.74055509838E-05	0	0.00013433036314	5.91121357215E-05	0.000190316686967	0	0.000526143909431	0	0	0	0	2.23563603845E-05	4.44691495275E-05	0	1.73145182235E-05	0	0.00153802566074	0.00313741422896
k__Bacteria;p__Firmicutes;c__Clostridia;o__Clostridiales;Other;Other	0.0013922664241	0.000687985730666	0.000749807481863	0.000435133959097	0.00121278166415	0.00212796827393	0.00292798011501	0.000629656837024	0.0112187881963	0.00462121050042	0.000655897740966	0.000318336162988	0.00160999064465	0.00145698258906	0.000745526838966	0.000405482118239	0.00175857304359	0.00245912837561	0.00142414149535	0.000588858791662	0.000766813795167	0.000813764240874	0.000716428603412	0.000886682035822	0.00154156516443	0.00266295319066	0.000471715229145	0.00431233281063	0.00152044660282	0.00105220364923	0.00447287343019	0.00406885758998	0.000266814897165	0.00201540191357	0.00474417799325	0.00123266563945	0.000829724369612	0.00209913326111
k__Bacteria;p__Firmicutes;c__Clostridia;o__Clostridiales;f__;g__	0.0404871076129	0.0345776532042	0.00747780975155	0.0162087399764	0.0289134179351	0.0941625961213	0.112527120679	0.0145870500577	0.014099877772	0.050597976081	0.0187159657713	0.00604838709677	0.0349411483149	0.0281926130983	0.00153247183565	0.00553077609277	0.0478373738643	0.0874584452844	0.027127598484	0.0235739802929	0.0107915014588	0.0140432457568	0.0146867863699	0.00815747472956	0.0376827040195	0.0503029414639	0.0128633114409	0.0208006641454	0.0240548268506	0.012482961475	0.00339375361662	0.0302481556003	0.00653696498054	0.0599529032395	0.0203618734309	0.00251971358651	0.0258226413567	0.0410572408812
k__Bacteria;p__Firmicutes;c__Clostridia;o__Clostridiales;f__Christensenellaceae;g__	7.42542092855E-05	0.000993757166518	0.000141855469542	1.55404985392E-05	0.00043941364643	0.00587609421096	0.000779390390327	5.24714030853E-05	0.000676619521565	0.00104833015982	0.000411842767583	3.03177298084E-05	0.00063094227966	5.46368470897E-05	4.14181577203E-05	3.24385694591E-05	0.00115144663568	0.00307391046951	0.00528310554726	0.000883288187493	0.000205730530411	0.000186003255057	0.000470156270989	0.000177336407164	0.000437728380024	0.000195446105736	0.000925287564861	0.000853242320819	0.00118004810965	0.00253485424588	3.12788351762E-05	0.000782472613459	2.22345747638E-05	0.000509154167639	3.46290364471E-05	0.000126892051119	0.00210466669365	0.00519140483929
k__Bacteria;p__Firmicutes;c__Clostridia;o__Clostridiales;f__Christensenellaceae;g__Christensenella	0	0	0	0	7.03061834288E-05	0	0	7.8707104628E-05	8.7305744718E-05	0	3.05068716728E-05	1.51588649042E-05	2.17566303331E-05	0	0	0	2.0935393376E-05	6.83091215447E-05	0.000137820144711	1.96286263887E-05	0	0	0	0	0	0	1.81428934286E-05	0	0	0	0	4.47127207691E-05	6.67037242913E-05	0	0	1.81274358742E-05	0	0
k__Bacteria;p__Firmicutes;c__Clostridia;o__Clostridiales;f__Clostridiaceae;Other	0.000204199075535	0.00157981908523	0.000972723219714	0.000419593460558	0.00472809083559	0.00904386516419	0.000758325785183	0.000131178507713	0.00109132180898	0.0015617979932	0.00126603517442	6.06354596168E-05	0.00587429018994	0.00715742696875	0.00476308813784	8.10964236477E-05	0.00119331742243	0.008151555171	0.0511312736878	0.00341538099164	0.00278671354829	0.00279004882585	0.00586575919044	0.0063249985222	0.00357795371498	0.0074513827812	0.00143328858086	0.00175260584817	0.0044251804112	0.00349140301791	0.000344067186938	0.000581265369998	0.00122290161201	0.00222754948342	0.00301272617089	7.25097434968E-05	0.0095924231999	0.0456617912604
k__Bacteria;p__Firmicutes;c__Clostridia;o__Clostridiales;f__Clostridiaceae;g__	0.00267315153428	0.00163078099121	0.00376930247639	0.000528376950333	0.0114599078989	0.00754461478938	0.00532934510143	0.000734599643194	0.00471451021477	0.0025673391669	0.00318796808981	0.000227382973563	0.0463198659792	0.0500837764989	0.00807654075547	0.000162192847295	0.0173763765021	0.012045175099	0.0241644653727	0.00422015467358	0.0248185830777	0.0035108114392	0.0176196659652	0.00299501487655	0.00333054202192	0.0191048568357	0.00341086396459	0.00156812102205	0.00433440747969	0.0062893081761	0.00032842776935	0.000983679856919	0.000733740967204	0.00689479602011	0.00114275820275	0.000145019486994	0.0402315133363	0.0961764174792
k__Bacteria;p__Firmicutes;c__Clostridia;o__Clostridiales;f__Clostridiaceae;g__Clostridium	0.00115094024393	0.00127404764938	0.00370850727516	0.000497295953254	0.00502689211516	0.001910335155	0.00284372169444	0.000131178507713	0.000480181595949	0.00248176119467	0.0011745145594	1.51588649042E-05	0.00256728237931	0.00355139506083	0.00111829025845	4.86578541886E-05	0.000983963488674	0.00202650393916	0.00016079016883	0.000569230165273	0.00155233036583	0.00362706347361	0.00472395110375	0.00811806663908	0.00110383678441	0.00190559953093	0.000925287564861	0.00106078775021	0.00215585712341	0.00062175670182	0.000125115340705	0.000357701766152	2.22345747638E-05	0.00016971805588	0.00431131503766	0.000145019486994	0.000424980774679	0.00110599494402
k__Bacteria;p__Firmicutes;c__Clostridia;o__Clostridiales;f__Clostridiaceae;g__SMB53	3.71271046427E-05	0	0	0	1.75765458572E-05	7.25443729748E-05	0	0	2.18264361795E-05	2.13944930575E-05	1.52534358364E-05	0	2.17566303331E-05	0.000127485976543	4.14181577203E-05	0	0	9.10788287263E-05	0.0006201906512	3.92572527775E-05	1.87027754919E-05	0	0.000111941969283	3.9408090481E-05	5.70950060901E-05	4.88615264341E-05	7.25715737146E-05	0	4.53864657559E-05	0	0	0	0	2.1214756985E-05	1.73145182235E-05	0	0.00012142307848	0.000609425785482
k__Bacteria;p__Firmicutes;c__Clostridia;o__Clostridiales;f__Dehalobacteriaceae;g__Dehalobacterium	0	0	8.10602683095E-05	0	0	4.83629153165E-05	2.1064605144E-05	0	0	4.2788986115E-05	6.10137433457E-05	0	4.35132606662E-05	1.82122823632E-05	0	0	0.00020935393376	0.000204927364634	0.000137820144711	5.88858791662E-05	3.74055509838E-05	4.65008137642E-05	0.000246272332423	3.9408090481E-05	0	0	0	4.61212065308E-05	0.000136159397268	9.56548772031E-05	0	0	0	4.24295139699E-05	0	0	0	6.77139761647E-05
k__Bacteria;p__Firmicutes;c__Clostridia;o__Clostridiales;f__EtOH8;g__	0	0	0	0	0	0	0	0	4.3652872359E-05	0	0	0	0	0	0	0	0	0	0	0	0	0	0	0	0	0	0	0	0	0	0	0	0	0	0	0	0	0
k__Bacteria;p__Firmicutes;c__Clostridia;o__Clostridiales;f__Eubacteriaceae;g__Anaerofustis	0	0	0	0	0	2.41814576583E-05	8.42584205759E-05	0	4.3652872359E-05	4.2788986115E-05	0	1.51588649042E-05	0	0	0	1.62192847295E-05	0	0	0	1.96286263887E-05	0	0	0	0	0	0	0.000108857360572	4.61212065308E-05	2.2693232878E-05	0	0	2.23563603845E-05	0	0	1.73145182235E-05	9.0637179371E-05	2.02371797466E-05	2.25713253882E-05
k__Bacteria;p__Firmicutes;c__Clostridia;o__Clostridiales;f__Eubacteriaceae;g__Pseudoramibacter_Eubacterium	0	0	0	0	0	0	0	0	0	0	1.52534358364E-05	0	0	0	0	0	0	0	0.00016079016883	0	0	0	0	0	0	0	0	2.30606032654E-05	0	9.56548772031E-05	0	0	0.00168982768205	0	0	0.000126892051119	0	0
k__Bacteria;p__Firmicutes;c__Clostridia;o__Clostridiales;f__Lachnospiraceae;Other	0.00419536282463	0.00552936679832	0.00310055526284	0.000979051407969	0.00235525714487	0.00471538424336	0.00602447707118	0.00212509182496	0.0138816134102	0.00404355918787	0.00323372839732	0.00234962406015	0.00402497661162	0.00580971807387	0.00190523525514	0.00220582272322	0.00372650002094	0.0043262443645	0.00181463190536	0.00396498253052	0.00396498840428	0.00323180655661	0.00485828146689	0.00275856633367	0.00631851400731	0.00962572070751	0.00203200406401	0.0118070288719	0.00549176235647	0.00373054021092	0.00922725637697	0.00297339593114	0.00237909949972	0.00322464306171	0.00611202493291	0.00259222333001	0.00339984619743	0.00187342000722
k__Bacteria;p__Firmicutes;c__Clostridia;o__Clostridiales;f__Lachnospiraceae;g__	0.0948411888099	0.0629889157855	0.0672597576298	0.0287033008019	0.0733117727704	0.0590994825168	0.115265519348	0.101899464792	0.108193644142	0.0515179392824	0.0579172958709	0.0618784865389	0.112394752301	0.11721424929	0.0597456925116	0.0581785743249	0.0803709751706	0.0579261350699	0.027908579304	0.0692890511522	0.109504750505	0.0856777493606	0.0732772130927	0.0848062107151	0.0863847442144	0.0978940682107	0.0561159693748	0.271192694401	0.0939953705805	0.0830762608508	0.0788070252264	0.0563827408898	0.0808671484158	0.0297643040499	0.0758722188555	0.0200670715127	0.0536690006881	0.0617551462622
k__Bacteria;p__Firmicutes;c__Clostridia;o__Clostridiales;f__Lachnospiraceae;g__Anaerostipes	0.000185635523214	0.000560580965728	0.000263445872006	3.10809970784E-05	0.00418321791402	0.00014508874595	0.00160090999094	0.00125931367405	0.000982189628078	0.000919963201472	0.00334050244818	7.5794324521E-05	0.0169484150295	0.00427988635536	6.21272365805E-05	3.24385694591E-05	0.00020935393376	0.000113848535908	0.000482370506489	0.0074785066541	0.00245006358944	0.00216228784004	0.0101643308109	0.0080786585486	0.00262637028015	0.0022964917424	0.000852715991146	0.00242136334287	6.80796986339E-05	0.00193701126336	0.000109475923117	0.00049183992846	0.000133407448583	0.000530368924624	0.00713358150809	3.62548717484E-05	0.000364269235439	0.000564283134706
k__Bacteria;p__Firmicutes;c__Clostridia;o__Clostridiales;f__Lachnospiraceae;g__Blautia	0.0921680372756	0.0395209580838	0.0242775503587	0.00562566047119	0.0590396175344	0.0436958939885	0.0423398563394	0.122861790324	0.0610485419941	0.0702809096938	0.0340609222227	0.0604535532379	0.0261514696604	0.0246594303198	0.0562872763419	0.0477009163896	0.0383117698782	0.0298966255294	0.00907315952682	0.0315235739803	0.0129236178649	0.0157637758661	0.0263735279631	0.0148568501113	0.0425738428745	0.0451480504251	0.0720635726986	0.0903053223872	0.0395769981392	0.0594973336203	0.137611235358	0.0490498546837	0.0955197331851	0.0530156777054	0.137252185958	0.0121635094716	0.0171206540656	0.0144907908992
k__Bacteria;p__Firmicutes;c__Clostridia;o__Clostridiales;f__Lachnospiraceae;g__Butyrivibrio	1.85635523214E-05	0	0	0	0	0	2.1064605144E-05	0	0	0	7.62671791821E-05	3.03177298084E-05	0	1.82122823632E-05	2.07090788602E-05	1.62192847295E-05	0	0	0	0	0	0	2.23883938566E-05	1.97040452405E-05	0	0	0	0	0	2.39137193008E-05	3.12788351762E-05	0	2.22345747638E-05	0	0	0	0.00317723722022	0.00367912603828
k__Bacteria;p__Firmicutes;c__Clostridia;o__Clostridiales;f__Lachnospiraceae;g__Coprococcus	0.0339898643004	0.0204357242961	0.0169618611438	0.0229688568409	0.068196997926	0.0333945930261	0.0442778000126	0.0554885087627	0.0440675746464	0.0373975738645	0.0541649506551	0.0417171962163	0.0443182559885	0.0309973045822	0.0384567594433	0.0400778525667	0.0386048653854	0.0329933057061	0.0306420121741	0.042868920033	0.05190020199	0.0238781678679	0.0766578605651	0.0275462552462	0.09375	0.0640574611551	0.0714104285351	0.0694124158288	0.0501293514274	0.0540928330583	0.0716754508062	0.0375810418064	0.0233240689272	0.021151112714	0.105185698208	0.0117828333182	0.0184158335694	0.0295232936078
k__Bacteria;p__Firmicutes;c__Clostridia;o__Clostridiales;f__Lachnospiraceae;g__Dorea	0.0103584621953	0.0110587335966	0.00753860495278	0.0015074283583	0.0105986571519	0.0102529380471	0.00452889010595	0.0017840277049	0.0117426226646	0.00917823752166	0.0092130752452	0.00967135580888	0.00691860844592	0.0122568660305	0.00403827037773	0.010315465088	0.0145500983963	0.0137301334305	0.00741931779028	0.00771405017077	0.00869679060373	0.0100209253662	0.0160300900013	0.0089062284487	0.0112286845311	0.0104563666569	0.0028484342683	0.0266119361683	0.0108927517814	0.0124351340364	0.0177663783801	0.00420299575229	0.00191217342968	0.00963149967117	0.0186823651632	0.0062539653766	0.00558546161007	0.00464969302997
k__Bacteria;p__Firmicutes;c__Clostridia;o__Clostridiales;f__Lachnospiraceae;g__Lachnobacterium	0.00053834301732	0.0028793476876	0.000182385603696	0.000124323988314	0.000580026013288	0.000241814576583	0.0460682914499	0.000524714030853	0.000480181595949	0.000363706381977	0.00138806266111	0.000363812757701	0.000522159127994	0.000309608800175	0.000269218025182	0.00035682426405	0.00864631746431	0.00204927364634	0.00016079016883	0.0409453146469	0.000149622203935	0.00139502441293	0.000111941969283	0.000157632361924	0.000418696711328	0.00109938434477	0.000181428934286	0.000668757494696	0.000499251123315	0.000286964631609	0.000203312428645	0.00219092331768	0.000600333518621	0.00016971805588	0.000225088736906	0.000145019486994	0.00807463471891	0.000338569880823
k__Bacteria;p__Firmicutes;c__Clostridia;o__Clostridiales;f__Lachnospiraceae;g__Lachnospira	0.00111381313928	0.0209453433558	0.00411380861671	0.0139242866911	0.00964952367561	0.0114378294724	0.0308385819308	0.00369923391751	0.00248821372446	0.0340386384545	0.00489635290349	0.000348653892797	0.0092030546309	0.00635608654477	0.00366550695825	0.000291947125132	0.00682493824059	0.00184434628171	0.00204433214655	0.00953951242492	0.0135408094561	0.00304580330156	0.0143061836744	0.00287679060511	0.00304506699147	0.0227694713183	0.00567872564317	0.000922424130615	0.0170653111242	0.0198723007389	0.000500461362819	0.00290632684999	0.0171428571429	0.0226573604599	0.000328975846247	0.000580077947974	0.0113732950176	0.000722282412423
k__Bacteria;p__Firmicutes;c__Clostridia;o__Clostridiales;f__Lachnospiraceae;g__Moryella	0	0	0	3.10809970784E-05	0	0	0	0	0	0	0	0	0	0	2.07090788602E-05	0	0	0	0	0	0	0	0	0	0	0	0	0	0	0	0	0	0	0	0	0	0	0
k__Bacteria;p__Firmicutes;c__Clostridia;o__Clostridiales;f__Lachnospiraceae;g__Oribacterium	1.85635523214E-05	0	0	0	0	0	0	0	0	0	0	0	0	0	4.14181577203E-05	1.62192847295E-05	2.0935393376E-05	0	0	0	0	0	0	0	0	0	0	0	2.2693232878E-05	0	0	0	0	0	0	3.62548717484E-05	0	0
k__Bacteria;p__Firmicutes;c__Clostridia;o__Clostridiales;f__Lachnospiraceae;g__Roseburia	0.077057305686	0.0174544527965	0.0347343249706	0.00794119475353	0.0423770520617	0.0247859940997	0.0485539148569	0.0674519886662	0.0112406146324	0.084486853084	0.0202870696624	0.0634246907592	0.0471683745621	0.0352589786552	0.0928802186879	0.06656394453	0.0159946405393	0.00726353659092	0.00723555759734	0.0206296863346	0.0201428892048	0.0105556847245	0.0364483051986	0.0323343382396	0.017071406821	0.0688947522721	0.00812801625603	0.0428927220736	0.0630871874007	0.0111677069135	0.0122143851363	0.00985915492958	0.0564758198999	0.00895262744765	0.0422820535019	0.00262847820176	0.0102400129518	0.00227970386421
k__Bacteria;p__Firmicutes;c__Clostridia;o__Clostridiales;f__Lachnospiraceae;g__[Ruminococcus]	0.0292561584585	0.055752325137	0.0130507031978	0.00517498601355	0.0176468520406	0.0160564878851	0.0168938133255	0.0173680344212	0.0162170420814	0.00834385229242	0.0375081987218	0.0118390734902	0.0157082871005	0.0176841261747	0.00372763419483	0.0129105506447	0.0300004187079	0.0293729222642	0.0132537039164	0.0105602009971	0.029887035236	0.0264589630319	0.0224107822505	0.0169060708163	0.0375114190012	0.0139255350337	0.0214811858195	0.0192325431233	0.0129805292062	0.0192505440371	0.0537839570854	0.0277442432372	0.0184991662034	0.0368500328829	0.0269760193923	0.0328831686758	0.00625328854171	0.00674882629108
k__Bacteria;p__Firmicutes;c__Clostridia;o__Clostridiales;f__Peptococcaceae;g__	0	0	0	0	0	4.83629153165E-05	0	0	0	6.41834791725E-05	3.05068716728E-05	1.51588649042E-05	0	0	0	0	2.0935393376E-05	2.27697071816E-05	0.000298610313541	0.000431829780552	0	0	0	0	0	0	0	0	0.000136159397268	0	0	0	0	0	0	0	0	0
k__Bacteria;p__Firmicutes;c__Clostridia;o__Clostridiales;f__Peptococcaceae;g__Peptococcus	0	0	0.000992988286791	9.32429912352E-05	0	2.41814576583E-05	0	0	0	0	7.62671791821E-05	3.03177298084E-05	0	1.82122823632E-05	0	0	0.0014864129297	0.000979097408807	0	1.96286263887E-05	0	2.32504068821E-05	0	0	0	0	0	0	0	0.00284573259679	0	0	0	0	0	1.81274358742E-05	0	0
k__Bacteria;p__Firmicutes;c__Clostridia;o__Clostridiales;f__Peptococcaceae;g__rc4-4	1.85635523214E-05	0	0	0	1.75765458572E-05	0	0.000168516841152	2.62357015427E-05	0.000152785053257	0	7.62671791821E-05	0	0.00176228705698	1.82122823632E-05	0	0	0	0	0	0	0	0	0	0	0	0.000342030685039	0	0.000230606032654	0	0	0	0.000201207243461	0	0	0	0	0	0
k__Bacteria;p__Firmicutes;c__Clostridia;o__Clostridiales;f__Peptostreptococcaceae;g__	0	2.54809529876E-05	0	0	0	4.83629153165E-05	0	2.62357015427E-05	0	4.2788986115E-05	1.52534358364E-05	1.51588649042E-05	2.17566303331E-05	1.82122823632E-05	0	0	0	4.55394143631E-05	0.000137820144711	5.88858791662E-05	0	0	4.47767877132E-05	1.97040452405E-05	0	0	0	0	2.2693232878E-05	0	0	0	0	0	0	0	4.04743594933E-05	0.000180570603106
k__Bacteria;p__Firmicutes;c__Clostridia;o__Clostridiales;f__Peptostreptococcaceae;g__Peptostreptococcus	0	0	0	0	1.75765458572E-05	2.41814576583E-05	2.1064605144E-05	2.62357015427E-05	2.18264361795E-05	0.000128366958345	0	0	0	0	0	1.62192847295E-05	4.18707867521E-05	0	0	0	0	0	0	1.97040452405E-05	0	0	0	0	0	0.000143482315805	0	6.70690811536E-05	0	0	1.73145182235E-05	1.81274358742E-05	0	0
k__Bacteria;p__Firmicutes;c__Clostridia;o__Clostridiales;f__Ruminococcaceae;Other	5.56906569641E-05	0.000305771435852	0	6.21619941568E-05	0	0.000120907288291	4.2129210288E-05	0	0.000283743670334	6.41834791725E-05	4.57603075093E-05	0	2.17566303331E-05	3.64245647265E-05	0	0	0.000251224720512	0.000364315314905	0.000367520385896	5.88858791662E-05	1.87027754919E-05	0	0	0	0.000152253349574	7.32922896511E-05	7.25715737146E-05	6.91818097961E-05	6.80796986339E-05	0.000143482315805	0	0.000268276324614	2.22345747638E-05	0.000148503298895	1.73145182235E-05	9.0637179371E-05	0.000283320516453	0.000428855182376
k__Bacteria;p__Firmicutes;c__Clostridia;o__Clostridiales;f__Ruminococcaceae;g__	0.134195919731	0.146821251115	0.0618489847201	0.0365978740598	0.0757724891904	0.111283068143	0.0935268468393	0.0410064015112	0.0891173389209	0.0891722470636	0.0800652847054	0.0155833131215	0.0830450579814	0.0895133678153	0.0279779655401	0.0128781120753	0.171481807143	0.334828544105	0.15348570116	0.0648529815883	0.0350302984963	0.0375494071146	0.0806206062777	0.0557230399401	0.145668392205	0.0833821948598	0.118364236728	0.083594686837	0.0927018563064	0.189755362652	0.0547536009759	0.0709143751397	0.0752195664258	0.182722701911	0.110345424639	0.0390102420013	0.202675355163	0.18632629108
k__Bacteria;p__Firmicutes;c__Clostridia;o__Clostridiales;f__Ruminococcaceae;g__Anaerotruncus	0	0.000101923811951	2.02650670774E-05	1.55404985392E-05	3.51530917144E-05	2.41814576583E-05	8.42584205759E-05	0.000603421135481	0.000240090797975	0.000128366958345	0.000137280922528	0	6.52698909993E-05	3.64245647265E-05	0	0	0	0	0.000367520385896	5.88858791662E-05	0	0	0	0	9.51583434836E-05	2.4430763217E-05	3.62857868573E-05	4.61212065308E-05	0	0.000119568596504	0	8.94254415381E-05	0.000622568093385	6.36442709549E-05	0.000121201627565	0.000235656666365	0	0.000744853737811
k__Bacteria;p__Firmicutes;c__Clostridia;o__Clostridiales;f__Ruminococcaceae;g__Faecalibacterium	0.311310772429	0.0980761880494	0.0819114011267	0.0274756014173	0.0939642141526	0.0338056778063	0.0500284372169	0.00718858222269	0.0550026191723	0.0184206585225	0.07796031056	0.0036078098472	0.0963166024846	0.107525315072	0.0442553015242	0.00293569053605	0.0560440480677	0.0704722437269	0.0130240036752	0.0591606799356	0.0630657589586	0.0735410369681	0.103747817132	0.0417922799551	0.0854521924482	0.0245040555067	0.0665118473094	0.0444608430957	0.0573004130168	0.0866154913074	0.00229899438545	0.0153141068634	0.00580322401334	0.0390139380953	0.0417279889187	0.0010513912807	0.0833569433764	0.0249638858794
k__Bacteria;p__Firmicutes;c__Clostridia;o__Clostridiales;f__Ruminococcaceae;g__Oscillospira	0.00254320666803	0.016435214677	0.0038503627447	0.00220675079257	0.00595844904559	0.0117521884219	0.00503444062941	0.00710987511806	0.0170682730924	0.00440726556984	0.00523192849189	0.00307724957555	0.00768009050758	0.00511765134407	0.000890490390987	0.00243289270943	0.0101746011808	0.0138895213808	0.0203055013208	0.00649707533467	0.00340390513952	0.00678911880958	0.00454484395289	0.00421666568146	0.0115522228989	0.00676732141112	0.00605972640517	0.00991605940411	0.00605909317841	0.0126981849487	0.00112603806634	0.0128549072211	0.00333518621456	0.00770095678554	0.00796467838282	0.0118553430617	0.0118792245113	0.0175830624774
k__Bacteria;p__Firmicutes;c__Clostridia;o__Clostridiales;f__Ruminococcaceae;g__Ruminococcus	0.033674283911	0.0431392534081	0.024358610627	0.00644930689377	0.0437304460927	0.0568264254969	0.0528300297011	0.0299086997586	0.0306224899598	0.038338931559	0.023780106469	0.000742784380306	0.0328089985423	0.00768558315728	0.00167743538767	0.000908279944854	0.0432315873215	0.0186256204745	0.0932353278971	0.127056098614	0.0192264532057	0.00685887003023	0.035440827475	0.00545802053162	0.0583701278928	0.0212547639988	0.0497296708879	0.0362743289364	0.058208142332	0.0518449434441	0.00106348039599	0.0151576123407	0.0559421901056	0.0454632242188	0.0424551986841	0.00487628025016	0.0232525195289	0.0189373420007
k__Bacteria;p__Firmicutes;c__Clostridia;o__Clostridiales;f__Veillonellaceae;g__	0	0	0	0	0	0	0	0	0	0.000106972465287	1.52534358364E-05	0	0	0	0	0	0	0	0	0	0	0	0	0	0	0	0	0	0	0	0	0	0	0	0	0	0	0
k__Bacteria;p__Firmicutes;c__Clostridia;o__Clostridiales;f__Veillonellaceae;g__Acidaminococcus	0	0.00129952860237	0.0038503627447	3.10809970784E-05	1.75765458572E-05	2.41814576583E-05	0.000126387630864	0.00162661349564	0.0121136720796	2.13944930575E-05	0.000228801537546	0	0.000108783151665	0	0	0	0	0	2.29700241185E-05	0	0.00226303583452	0.0031155545222	0	3.9408090481E-05	3.80633373934E-05	2.4430763217E-05	0	0	0	0	1.56394175881E-05	0	2.22345747638E-05	0	0	1.81274358742E-05	0	0
k__Bacteria;p__Firmicutes;c__Clostridia;o__Clostridiales;f__Veillonellaceae;g__Dialister	0.000631160778927	0.00163078099121	0.0211567300288	0.0104432150183	0.000773368017717	0.000338540407216	0.00164303920123	0.000524714030853	0.00157150340492	0.0357074089129	0.00506414069769	0.000439607082222	0.0111393947305	0.0111641290887	0.000600563286945	0.000470359257157	0.0185278231378	0.0944032059748	0.000390490410015	0.000451458406941	0.0477107802798	0.0699372239014	0.085881878834	0.0939291836614	0.0892014311815	0.0545294635004	0.000979716245147	0.000530393875104	0.000544637589071	0.000430446947414	0.168780594611	0.000871898054997	0.0201889938855	0.00755245348665	0.000450177473812	0.000380676153358	0.000607115392399	0.00216684723727
k__Bacteria;p__Firmicutes;c__Clostridia;o__Clostridiales;f__Veillonellaceae;g__Megamonas	0.000204199075535	5.09619059753E-05	0.000121590402464	4.66214956176E-05	0.000685485288431	0.000120907288291	0.000990036441767	7.8707104628E-05	0.000218264361795	0.000192550437517	0.153922421025	0.000151588649042	0.000152296412332	0.000109273694179	0.000144963552021	9.73157083773E-05	6.28061801281E-05	0.000227697071816	9.18800964741E-05	0.000176657637499	0.0251926385876	0.00706812369216	0.0115971880177	0.054816653859	0.00017128501827	0.000122153816085	0.000145143147429	0.000184484826123	0.000158852630146	0.000167396035105	0.000125115340705	0.00024591996423	8.8938299055E-05	0.000148503298895	0.000138516145788	0.000126892051119	0.000141660258226	0.00103828096786
k__Bacteria;p__Firmicutes;c__Clostridia;o__Clostridiales;f__Veillonellaceae;g__Megasphaera	0.000111381313928	0.0157472289464	0.0614234183115	0.00188040032324	0.000263648187858	9.67258306331E-05	0.0013902639395	0.000104942806171	0.000829404574821	0.000106972465287	0.00170838481368	0.000121270919234	0.00150120749298	0.00111094922416	8.28363154407E-05	8.10964236477E-05	0.0102583427543	0.00444009290041	0.00016079016883	7.85145055549E-05	0.0521059325204	0.0789583817717	8.95535754265E-05	0.000197040452405	0.00017128501827	4.88615264341E-05	0.000163286040858	0.000230606032654	0.00022693232878	0.000263050912308	0.000218951846233	0.000201207243461	0.000155642023346	6.36442709549E-05	6.92580728941E-05	0.000108764615245	0.000202371797466	0.000135427952329
k__Bacteria;p__Firmicutes;c__Clostridia;o__Clostridiales;f__Veillonellaceae;g__Mitsuokella	0	0.00384762390113	0.0114497628987	0.000357431466401	1.75765458572E-05	0	0	0.0012330779725	0	0	0.000137280922528	3.03177298084E-05	2.17566303331E-05	3.64245647265E-05	2.07090788602E-05	0	0.00320311518653	0.00400746846396	0	3.92572527775E-05	1.87027754919E-05	0	0	0	1.90316686967E-05	0	0	2.30606032654E-05	0	0	0	4.47127207691E-05	0	0	0	1.81274358742E-05	4.04743594933E-05	0
k__Bacteria;p__Firmicutes;c__Clostridia;o__Clostridiales;f__Veillonellaceae;g__Phascolarctobacterium	7.42542092855E-05	5.09619059753E-05	8.10602683095E-05	1.55404985392E-05	0.000896403838718	0.00149925037481	0.000758325785183	0.0647759471088	0.000611140213026	6.41834791725E-05	0.00881648591345	0	0.000152296412332	9.10614118161E-05	6.21272365805E-05	4.86578541886E-05	4.18707867521E-05	0.000136618243089	0.00677615711496	0.00632041769717	0.00039275828533	0.00106951871658	0.000179107150853	0.00126105889539	3.80633373934E-05	2.4430763217E-05	0.00584201168402	0.00297481782123	0.00521944356193	0.000717411579023	7.81970879404E-05	0.00136373798346	0.000133407448583	0.000275791840804	0.00420742792832	0.000181274358742	0.00127494232404	0.000744853737811
k__Bacteria;p__Firmicutes;c__Clostridia;o__Clostridiales;f__Veillonellaceae;g__Selenomonas	0	0	0	6.21619941568E-05	0	0	0	0	0	0	0	0	0	0	0	0	0	0	0	0	0	0	0	0	0	0	0	0	0	0	0	0	0	0	0	0	0	0
k__Bacteria;p__Firmicutes;c__Clostridia;o__Clostridiales;f__Veillonellaceae;g__Succiniclasticum	0	0.00570773346923	4.05301341547E-05	0	0	0	0	0	2.18264361795E-05	0	1.52534358364E-05	0	0	0	0	0	0	0	0	1.96286263887E-05	0	4.65008137642E-05	0	1.97040452405E-05	0	0	0	0	0	0	0	0	0	0	0	0	0	0
k__Bacteria;p__Firmicutes;c__Clostridia;o__Clostridiales;f__Veillonellaceae;g__Veillonella	0.00012994486625	0.00216588100395	0.000182385603696	0.00366755765525	5.27296375716E-05	0.00123325434057	4.2129210288E-05	0	2.18264361795E-05	2.13944930575E-05	0.000137280922528	0.000166747513946	0.000152296412332	0.000291396517812	0.00105616302187	9.73157083773E-05	0.000125612360256	0.00029600619336	2.29700241185E-05	3.92572527775E-05	5.61083264756E-05	0.000139502441293	8.95535754265E-05	0	1.90316686967E-05	0	0	0	4.53864657559E-05	0.000143482315805	1.56394175881E-05	4.47127207691E-05	0.000400222345748	0.000233362326835	6.92580728941E-05	0.000362548717484	8.09487189865E-05	2.25713253882E-05
k__Bacteria;p__Firmicutes;c__Clostridia;o__Clostridiales;f__[Mogibacteriaceae];g__	0.00040839815107	0.00109568097847	0.000425566408625	7.7702492696E-05	0.000949133476289	0.00147506891715	0.000842584205759	0.00325322699129	0.00373232058669	0.00181853190989	0.000625390869293	6.06354596168E-05	0.00102256162566	0.000254971953085	0	3.24385694591E-05	0.0020935393376	0.00161664920989	0.00801653841737	0.00323872335414	0.00039275828533	0.00076726342711	0.000783593784982	0.000334968769088	0.00125609013398	0.000342030685039	0.000362857868573	0.00106078775021	0.000839649616484	0.00124351340364	3.12788351762E-05	0.0027498323273	0.000933852140078	0.00106073784925	0.000190459700459	0.000634460255597	0.00275225644554	0.00679396894186
k__Bacteria;p__Firmicutes;c__Clostridia;o__Clostridiales;f__[Mogibacteriaceae];g__Anaerovorax	0	0	0	0	0	4.83629153165E-05	0	0	0	0	0	0	0	0	0	0	0	0	0	1.96286263887E-05	0	0	0	0	1.90316686967E-05	0	0	2.30606032654E-05	0	0	0	0	0	0	0	0	0	0
k__Bacteria;p__Firmicutes;c__Clostridia;o__Clostridiales;f__[Mogibacteriaceae];g__Mogibacterium	0	5.09619059753E-05	2.02650670774E-05	0	1.75765458572E-05	0	0	0	2.18264361795E-05	0	0	1.51588649042E-05	0	0	0	0	0	0	0	0	0	0	0	0	0	0	0	0	0	2.39137193008E-05	0	0	0	0	0	0.000471313332729	0	2.25713253882E-05
k__Bacteria;p__Firmicutes;c__Clostridia;o__Clostridiales;f__[Tissierellaceae];g__Anaerococcus	0.000148508418571	5.09619059753E-05	8.10602683095E-05	0	0.000158188912715	4.83629153165E-05	6.31938154319E-05	0	6.54793085385E-05	8.55779722299E-05	0.000137280922528	3.03177298084E-05	8.70265213324E-05	0.000109273694179	6.21272365805E-05	3.24385694591E-05	0.000125612360256	2.27697071816E-05	2.29700241185E-05	3.92572527775E-05	0	6.97512206464E-05	6.71651815699E-05	0.000118224271443	9.51583434836E-05	9.77230528682E-05	3.62857868573E-05	6.91818097961E-05	4.53864657559E-05	2.39137193008E-05	9.38365055285E-05	4.47127207691E-05	6.67037242913E-05	2.1214756985E-05	1.73145182235E-05	0	0.000101185898733	4.51426507765E-05
k__Bacteria;p__Firmicutes;c__Clostridia;o__Clostridiales;f__[Tissierellaceae];g__Finegoldia	1.85635523214E-05	0	0	0	5.27296375716E-05	7.25443729748E-05	8.42584205759E-05	0	4.3652872359E-05	0	0.000106774050855	6.06354596168E-05	2.17566303331E-05	0.000127485976543	0	3.24385694591E-05	0.00010467696688	2.27697071816E-05	4.59400482371E-05	1.96286263887E-05	3.74055509838E-05	2.32504068821E-05	4.47767877132E-05	1.97040452405E-05	3.80633373934E-05	4.88615264341E-05	1.81428934286E-05	4.61212065308E-05	2.2693232878E-05	4.78274386015E-05	7.81970879404E-05	6.70690811536E-05	4.44691495275E-05	6.36442709549E-05	8.65725911177E-05	5.43823076226E-05	2.02371797466E-05	2.25713253882E-05
k__Bacteria;p__Firmicutes;c__Clostridia;o__Clostridiales;f__[Tissierellaceae];g__Parvimonas	0	0	4.05301341547E-05	0	0	0	2.1064605144E-05	0	0	0.000149761451402	0	0	0	0	0	1.62192847295E-05	0	4.55394143631E-05	0	0	0	0	0	0	0	0	0	2.30606032654E-05	0	0	0	0	4.44691495275E-05	4.24295139699E-05	0	3.62548717484E-05	0	0
k__Bacteria;p__Firmicutes;c__Clostridia;o__Clostridiales;f__[Tissierellaceae];g__Peptoniphilus	5.56906569641E-05	0	4.05301341547E-05	1.55404985392E-05	5.27296375716E-05	0	8.42584205759E-05	5.24714030853E-05	8.7305744718E-05	0.000192550437517	6.10137433457E-05	4.54765947126E-05	4.35132606662E-05	3.64245647265E-05	0	0	4.18707867521E-05	6.83091215447E-05	2.29700241185E-05	3.92572527775E-05	3.74055509838E-05	2.32504068821E-05	8.95535754265E-05	5.91121357215E-05	3.80633373934E-05	4.88615264341E-05	9.07144671432E-05	2.30606032654E-05	0	4.78274386015E-05	9.38365055285E-05	8.94254415381E-05	8.8938299055E-05	2.1214756985E-05	8.65725911177E-05	1.81274358742E-05	2.02371797466E-05	0
k__Bacteria;p__Firmicutes;c__Clostridia;o__Clostridiales;f__[Tissierellaceae];g__WAL_1855D	0	0	0	0	0	0	0	0	0	4.2788986115E-05	0	0	0	0	0	0	0	0	0	0	0	0	0	0	0	0	0	0	0	2.39137193008E-05	0	0	2.22345747638E-05	0	0	0	2.02371797466E-05	0.000112856626941
k__Bacteria;p__Firmicutes;c__Clostridia;o__SHA-98;f__;g__	0	2.54809529876E-05	0	0	0	0.000338540407216	0	0	0	0	0	0	0	0	0	0	0	0	4.59400482371E-05	0	0	0	0	0	0	0	0	0	0.000136159397268	0	0	0	0	6.36442709549E-05	0	0	0	0
k__Bacteria;p__Firmicutes;c__Erysipelotrichi;o__Erysipelotrichales;f__Erysipelotrichaceae;Other	0	0	0	0	0	0	0	0	0	0	0	0	0	0	0	0	0	0	0	0	0	0	0	0	0	0	0	0	0	0	0	0	0	0	0	0	2.02371797466E-05	6.77139761647E-05
k__Bacteria;p__Firmicutes;c__Erysipelotrichi;o__Erysipelotrichales;f__Erysipelotrichaceae;g__	0.00397260019677	0.00043317620079	0.00038503627447	0.000108783489774	0.012426617921	0.00014508874595	0.00817306679586	0.00283345576661	0.000720272393924	0.0486724717058	0.00457603075093	0.00462345379578	0.00456889236995	0.0177023384571	0.00621272365805	0.00267618198037	0.000732738768161	0.000409854729268	0.00229700241185	0.00512307148746	0.000243136081394	0.000720762613346	0.000470156270989	0.000177336407164	0.00215057856273	0.00965015147073	0.000689429950288	0.0455908126557	0.000476557890437	0.00157830547385	0.000469182527643	0.000603621730382	0.00675931072818	0.00148503298895	0.00174876634058	9.0637179371E-05	0.000364269235439	0.00024828457927
k__Bacteria;p__Firmicutes;c__Erysipelotrichi;o__Erysipelotrichales;f__Erysipelotrichaceae;g__Bulleidia	0.0193989121758	0.000152885717926	0.0184817411746	0.000979051407969	7.03061834288E-05	4.83629153165E-05	0.000189581446296	5.24714030853E-05	0.0147983237297	8.55779722299E-05	0.000396589331747	4.54765947126E-05	0.000217566303331	0.000109273694179	8.28363154407E-05	3.24385694591E-05	0.00864631746431	0.00129787330935	0	1.96286263887E-05	0.00370314954739	0.00392931876308	2.23883938566E-05	5.91121357215E-05	5.70950060901E-05	2.4430763217E-05	5.44286802859E-05	2.30606032654E-05	4.53864657559E-05	0.000119568596504	0	0.000290632684999	8.8938299055E-05	4.24295139699E-05	8.65725911177E-05	0.0218616876643	2.02371797466E-05	0.000496569158541
k__Bacteria;p__Firmicutes;c__Erysipelotrichi;o__Erysipelotrichales;f__Erysipelotrichaceae;g__Catenibacterium	0.00012994486625	0.000152885717926	0.0126859319904	0.00458444706906	0.000351530917144	0.00577936838033	0.000758325785183	7.8707104628E-05	0.000152785053257	0.000299522902805	0.00167787794201	0.000136429784138	0.000108783151665	0.000218547388359	0.000124254473161	8.10964236477E-05	0.0317589917515	0.0185800810602	6.89100723556E-05	3.92572527775E-05	0.0233223610384	0.0334340850965	0.0119106255317	0.0139701680755	5.70950060901E-05	0.000219876868953	0.000145143147429	0.000184484826123	0.0463395815368	0.000143482315805	0.000203312428645	0.00111781801923	0.000111172873819	8.48590279398E-05	6.92580728941E-05	7.25097434968E-05	0.00303557696199	0.0139039364391
k__Bacteria;p__Firmicutes;c__Erysipelotrichi;o__Erysipelotrichales;f__Erysipelotrichaceae;g__Coprobacillus	7.42542092855E-05	0	2.02650670774E-05	0	1.75765458572E-05	2.41814576583E-05	0	0	0.000130958617077	0.00254594467384	0.000106774050855	1.51588649042E-05	4.35132606662E-05	0.00100167552998	4.14181577203E-05	1.62192847295E-05	0.000167483147008	2.27697071816E-05	0.000826920868267	1.96286263887E-05	0	0.000162752848175	2.23883938566E-05	0	0.000152253349574	2.4430763217E-05	0.000308429188287	2.30606032654E-05	0	2.39137193008E-05	0.0111978229931	4.47127207691E-05	0.000377987770984	0.00025457708382	0.00180070989525	1.81274358742E-05	2.02371797466E-05	0.00130913687252
k__Bacteria;p__Firmicutes;c__Erysipelotrichi;o__Erysipelotrichales;f__Erysipelotrichaceae;g__Holdemania	0.000278453284821	5.09619059753E-05	0	0	3.51530917144E-05	7.25443729748E-05	4.2129210288E-05	5.24714030853E-05	8.7305744718E-05	0.000128366958345	9.15206150185E-05	0	4.35132606662E-05	5.46368470897E-05	0	0	2.0935393376E-05	2.27697071816E-05	0.000321580337659	5.88858791662E-05	1.87027754919E-05	0.000116252034411	6.71651815699E-05	1.97040452405E-05	0.000152253349574	0.000146584579302	1.81428934286E-05	0.00029978784245	6.80796986339E-05	0.000143482315805	0	2.23563603845E-05	2.22345747638E-05	0.00016971805588	0.000138516145788	0	2.02371797466E-05	4.51426507765E-05
k__Bacteria;p__Firmicutes;c__Erysipelotrichi;o__Erysipelotrichales;f__Erysipelotrichaceae;g__[Eubacterium]	0.000371271046427	0.0376098866098	0.0818708709926	0.0112668614409	0.0734699616831	0.0246409053538	0.00134813472921	0.00296463427432	0.00696263314126	0.00111251363899	0.00585731936119	0.000545719136551	0.061201401127	0.127085306331	0.000600563286945	0.000405482118239	0.0532177699619	0.0241358896125	0.000666130699437	0.000294429395831	0.0343944041296	0.039851197396	0.0135673666771	0.0203148706429	0.000399665042631	0.0319554382879	0.0033564352843	0.00675675675676	0.0277538238097	0.0368510414425	0.000891446802521	0.00648334451151	0.0125403001668	0.00118802639116	0.00233745996018	0.00184899845917	0.0132958270935	0.0177410617551
k__Bacteria;p__Firmicutes;c__Erysipelotrichi;o__Erysipelotrichales;f__Erysipelotrichaceae;g__cc_115	0	0	0	0	0	0	0	0	0	0	1.52534358364E-05	0	0	0	0	0	0	0	0.000183760192948	0	0	0	0	0	9.51583434836E-05	0	0.000235857614572	0	0	0	7.81970879404E-05	0	0	0.000233362326835	0	0	0	0
k__Bacteria;p__Firmicutes;c__Erysipelotrichi;o__Erysipelotrichales;f__Erysipelotrichaceae;g__p-75-a5	0	7.64428589629E-05	0	0	0	0	0	0	0	0	1.52534358364E-05	0	0	0	0	0	0.000460578654273	0.000500933557994	0	0	0	0	0	0	0	0	0	0	0	0	0	0	0	0	0	0	0	0
k__Bacteria;p__Fusobacteria;c__Fusobacteriia;o__Fusobacteriales;f__Fusobacteriaceae;g__Fusobacterium	0	2.54809529876E-05	0	0.000139864486853	8.7882729286E-05	0	0.000147452236008	2.62357015427E-05	0	4.2788986115E-05	0.0067420186397	0	2.17566303331E-05	0	0	3.24385694591E-05	2.0935393376E-05	2.27697071816E-05	2.29700241185E-05	0	0.000804219346151	0.0032550569635	0	1.97040452405E-05	0	2.4430763217E-05	0	0	0	0	6.25576703524E-05	0	0	4.24295139699E-05	1.73145182235E-05	1.81274358742E-05	2.02371797466E-05	6.77139761647E-05
k__Bacteria;p__Fusobacteria;c__Fusobacteriia;o__Fusobacteriales;f__Leptotrichiaceae;g__Leptotrichia	0	0	0	7.7702492696E-05	0	0	0	0	0	0	0	0	0	0	0	0	0	0	0	0	0	0	0	0	0	0	0	0	0	0	0	0	0	0	0	0	0	0
k__Bacteria;p__Lentisphaerae;c__[Lentisphaeria];o__Victivallales;f__Victivallaceae;g__	0	5.09619059753E-05	0	0	1.75765458572E-05	0.000459447695507	0.000189581446296	0.000131178507713	2.18264361795E-05	0	0.000122027486691	0	4.35132606662E-05	0	0	0	0	0	0.000275640289422	9.81431319436E-05	0	2.32504068821E-05	0	0	0.000152253349574	0.00065963060686	0	0	0	0	0	0	2.22345747638E-05	0	1.73145182235E-05	0.000126892051119	0	9.02853015529E-05
k__Bacteria;p__OD1;c__;o__;f__;g__	0	0	0	0	0	0	0	0	0	0	0	0	0	0	0	0	0	0	0	0	0	0	0	0	7.61266747868E-05	0	0	0	0	0	0	0	0	0	0	0	0	0
k__Bacteria;p__Proteobacteria;c__Alphaproteobacteria;o__Caulobacterales;f__Caulobacteraceae;g__	0	2.54809529876E-05	0	0	3.51530917144E-05	0	0	0	0	0	9.15206150185E-05	1.51588649042E-05	0	3.64245647265E-05	0	0	0	2.27697071816E-05	4.59400482371E-05	0	0	0	0	0	0	2.4430763217E-05	1.81428934286E-05	0	0	0	1.56394175881E-05	2.23563603845E-05	0	0	0	0	0	0
k__Bacteria;p__Proteobacteria;c__Alphaproteobacteria;o__Caulobacterales;f__Caulobacteraceae;g__Phenylobacterium	1.85635523214E-05	0	0	0	0	0	0	0	2.18264361795E-05	0	3.05068716728E-05	0	0	0	0	0	2.0935393376E-05	0	0	0	0	0	0	0	0	0	0	0	0	0	1.56394175881E-05	0	0	2.1214756985E-05	0	0	0	0
k__Bacteria;p__Proteobacteria;c__Alphaproteobacteria;o__RF32;f__;g__	1.85635523214E-05	0	4.05301341547E-05	0	0.000615179105002	0.000846351018039	4.2129210288E-05	0.000236121313884	0.00087305744718	4.2788986115E-05	0.000289815280892	6.06354596168E-05	6.52698909993E-05	1.82122823632E-05	0	1.62192847295E-05	0	2.27697071816E-05	2.29700241185E-05	1.96286263887E-05	0	2.32504068821E-05	0	0	1.90316686967E-05	0.0163930421186	1.81428934286E-05	0.00159118162531	0.0202877501929	0.000215223473707	1.56394175881E-05	6.70690811536E-05	0	2.1214756985E-05	5.19435546706E-05	0	0	2.25713253882E-05
k__Bacteria;p__Proteobacteria;c__Alphaproteobacteria;o__Rhizobiales;f__Beijerinckiaceae;g__	0	0	0	0	0	0	0	0	0	0	0	0	0	0	0	0	0	0	0	0	0	0	0	0	0	0	0	0	0	0	0	0	0	0	0	0	0	0
k__Bacteria;p__Proteobacteria;c__Alphaproteobacteria;o__Rhizobiales;f__Hyphomicrobiaceae;Other	0	0	0	0	0	2.41814576583E-05	0	0	0	0	3.05068716728E-05	0	4.35132606662E-05	1.82122823632E-05	0	1.62192847295E-05	0	0	0	0	0	0	4.47767877132E-05	0	0	0	0	0	2.2693232878E-05	2.39137193008E-05	0	0	0	0	0	0	0	0
k__Bacteria;p__Proteobacteria;c__Alphaproteobacteria;o__Rhizobiales;f__Methylocystaceae;g__	0	0	0	0	0	0	0	0	0	0	0	1.51588649042E-05	0	1.82122823632E-05	2.07090788602E-05	0	0	0	0	0	0	0	0	0	0	0	0	0	0	0	0	0	0	0	0	0	0	0
k__Bacteria;p__Proteobacteria;c__Alphaproteobacteria;o__Rhizobiales;f__Rhizobiaceae;g__	0	0	0	0	0	0	0	0	0	0	0	0	0	0	0	0	0	0	0	0	0	0	0	0	0	0	0	0	0	0	0	0	0	0	0	0	0	0
k__Bacteria;p__Proteobacteria;c__Alphaproteobacteria;o__Rhizobiales;f__Rhizobiaceae;g__Agrobacterium	0	0	0	1.55404985392E-05	1.75765458572E-05	0	0	0	2.18264361795E-05	2.13944930575E-05	3.05068716728E-05	0	2.17566303331E-05	0	0	0	0	2.27697071816E-05	0	0	0	0	2.23883938566E-05	1.97040452405E-05	0	0	0	0	2.2693232878E-05	4.78274386015E-05	0	0	0	0	1.73145182235E-05	0	0	0
k__Bacteria;p__Proteobacteria;c__Alphaproteobacteria;o__Rhodobacterales;f__Rhodobacteraceae;g__Paracoccus	0	0	0	0	0	0	0	0	0	0	1.52534358364E-05	0	0	0	0	0	0	0	0	0	0	0	0	0	1.90316686967E-05	0	0	0	0	0	1.56394175881E-05	0	0	0	0	0	0	0
k__Bacteria;p__Proteobacteria;c__Alphaproteobacteria;o__Rhodospirillales;f__Rhodospirillaceae;g__	0	0	0	0	0	0	0	0	0	0	0	0	0	0	0	0	0	0	0	0	0	0	0	0	0	0	0	0	0	0	0	0	0	0	0	0	0	0
k__Bacteria;p__Proteobacteria;c__Alphaproteobacteria;o__Rhodospirillales;f__Rhodospirillaceae;g__Azospirillum	1.85635523214E-05	0	0	0	0	2.41814576583E-05	0	0	0	4.2788986115E-05	6.10137433457E-05	0	0	1.82122823632E-05	2.07090788602E-05	1.62192847295E-05	0	0	0	0	0	0	0	0	0	0	1.81428934286E-05	0	0	0	1.56394175881E-05	0	0	0	0	3.62548717484E-05	0	0
k__Bacteria;p__Proteobacteria;c__Alphaproteobacteria;o__Sphingomonadales;f__Sphingomonadaceae;g__Kaistobacter	0	0	0	0	0	2.41814576583E-05	0	0	0	0	1.52534358364E-05	0	0	0	0	0	2.0935393376E-05	0	0	0	0	0	0	0	1.90316686967E-05	0	0	0	0	0	0	0	0	0	0	0	0	0
k__Bacteria;p__Proteobacteria;c__Alphaproteobacteria;o__Sphingomonadales;f__Sphingomonadaceae;g__Sphingomonas	0	0	0	1.55404985392E-05	1.75765458572E-05	0	0	0	2.18264361795E-05	2.13944930575E-05	3.05068716728E-05	1.51588649042E-05	0	1.82122823632E-05	0	0	2.0935393376E-05	0	0	0	1.87027754919E-05	0	0	1.97040452405E-05	0	0	0	0	0	0	3.12788351762E-05	0	2.22345747638E-05	0	0	0	0	2.25713253882E-05
k__Bacteria;p__Proteobacteria;c__Betaproteobacteria;o__Burkholderiales;Other;Other	0	0	0	0	0	0	0	0	0	0	0	0	0	0	2.07090788602E-05	1.62192847295E-05	0	0	0	0	0	0	0	0	0	0	1.81428934286E-05	0	0	0	0	0	0	0	0	0	0	0
k__Bacteria;p__Proteobacteria;c__Betaproteobacteria;o__Burkholderiales;f__Alcaligenaceae;g__	0	2.54809529876E-05	4.05301341547E-05	0	1.75765458572E-05	0	0	0	0	0	0.000106774050855	3.03177298084E-05	0	0	0	0	0	0	0.0012403813024	0.000569230165273	0	0	0	1.97040452405E-05	0	0	0.00315686345658	0	0.00544637589071	2.39137193008E-05	0	0	0	0	0	0	0	0
k__Bacteria;p__Proteobacteria;c__Betaproteobacteria;o__Burkholderiales;f__Alcaligenaceae;g__Sutterella	0.00103955893	0.00568225251624	0.00316135046407	0.00579660595512	0.00465778465216	0.0014508874595	0.0136287995282	0.00726728932732	0.00253186659682	0.00205387133352	0.0168550465992	0.0746119330585	0.0126188455932	0.0223828950244	0.0074345593108	0.0631578947368	0.00364275844743	0.000250466778997	0.000390490410015	0.000176657637499	0.00379666342485	0.0142757498256	0.00203734384095	0.00510334771729	0.0182894336175	0.0239665787159	0.000471715229145	0.00122221197307	0.000590024054827	0.00224788961427	0.000234591263821	0.00266040688576	0.00206781545303	0.00636442709549	0.000225088736906	0.0022478020484	0.000161897437973	0.000857710364753
k__Bacteria;p__Proteobacteria;c__Betaproteobacteria;o__Burkholderiales;f__Burkholderiaceae;g__Burkholderia	0	0	0	0	0	0	0	0	2.18264361795E-05	0	0	0	0	0	0	0	0	0	0	0	0	0	0	0	0	0	0	0	0	0	0	0	0	0	3.46290364471E-05	0	0	0
k__Bacteria;p__Proteobacteria;c__Betaproteobacteria;o__Burkholderiales;f__Burkholderiaceae;g__Lautropia	0	0	0	0	0	0	0	0	0	0	1.52534358364E-05	0	0	0	2.07090788602E-05	0	0	0	0	0	0	0	0	0	0	0	0	0	0	0	0	0	0	0	0	0	0	0
k__Bacteria;p__Proteobacteria;c__Betaproteobacteria;o__Burkholderiales;f__Comamonadaceae;g__	0	0	0	0	0	0	0	0	0	0	0	0	0	0	0	0	0	0	0	0	0	2.32504068821E-05	0	0	0	0	0	0	0	0	0	0	0	0	0	0	0	0
k__Bacteria;p__Proteobacteria;c__Betaproteobacteria;o__Burkholderiales;f__Comamonadaceae;g__Delftia	0	0	0	0	0	0	0	0	0	0	1.52534358364E-05	0	2.17566303331E-05	0	0	0	0	0	2.29700241185E-05	0	1.87027754919E-05	0	0	0	0	0	0	0	0	0	3.12788351762E-05	0	0	0	1.73145182235E-05	0	0	0
k__Bacteria;p__Proteobacteria;c__Betaproteobacteria;o__Burkholderiales;f__Comamonadaceae;g__Ramlibacter	0	0	0	0	0	0	0	0	0	0	0	0	0	0	0	0	0	0	2.29700241185E-05	0	0	0	0	1.97040452405E-05	0	0	0	0	0	0	0	0	0	0	0	0	0	0
k__Bacteria;p__Proteobacteria;c__Betaproteobacteria;o__Burkholderiales;f__Comamonadaceae;g__Tepidimonas	0	0	0	0	0	0	0	0	0	0	0	0	0	0	0	0	0	0	0	0	0	0	0	0	0	0	0	0	0	0	0	0	0	0	0	0	0	0
k__Bacteria;p__Proteobacteria;c__Betaproteobacteria;o__Burkholderiales;f__Oxalobacteraceae;Other	0	0	0	0	0	0	0	0	0	0	0	0	0	0	0	0	0	0	0	0	0	0	0	0	0	0	0	0	0	0	0	0	0	0	0	0	0	0
k__Bacteria;p__Proteobacteria;c__Betaproteobacteria;o__Burkholderiales;f__Oxalobacteraceae;g__	0	0	2.02650670774E-05	1.55404985392E-05	3.51530917144E-05	2.41814576583E-05	2.1064605144E-05	2.62357015427E-05	2.18264361795E-05	0	6.10137433457E-05	4.54765947126E-05	4.35132606662E-05	1.82122823632E-05	6.21272365805E-05	0	0	4.55394143631E-05	0	3.92572527775E-05	5.61083264756E-05	0	0	0	0	2.4430763217E-05	1.81428934286E-05	0	2.2693232878E-05	0	3.12788351762E-05	2.23563603845E-05	0	0	0	3.62548717484E-05	4.04743594933E-05	0
k__Bacteria;p__Proteobacteria;c__Betaproteobacteria;o__Burkholderiales;f__Oxalobacteraceae;g__Janthinobacterium	0	0	0	1.55404985392E-05	0	0	0	2.62357015427E-05	2.18264361795E-05	0	3.05068716728E-05	1.51588649042E-05	2.17566303331E-05	0	0	0	2.0935393376E-05	0	0	0	0	0	0	1.97040452405E-05	0	0	1.81428934286E-05	0	2.2693232878E-05	0	0	0	0	0	0	0	0	2.25713253882E-05
k__Bacteria;p__Proteobacteria;c__Betaproteobacteria;o__Burkholderiales;f__Oxalobacteraceae;g__Oxalobacter	0	0	0	4.66214956176E-05	0	7.25443729748E-05	0	2.62357015427E-05	0.000327396542693	0	1.52534358364E-05	0	0	0	0	0	0	0	0	0	0	0	0	0	0	0	0	0	0	0	0	4.47127207691E-05	0	0	0	1.81274358742E-05	0	0.000519140483929
k__Bacteria;p__Proteobacteria;c__Betaproteobacteria;o__Neisseriales;f__Neisseriaceae;g__Neisseria	0	0	0	0.000124323988314	0	0	0	0	0	0	0	0	0	0	0	0	0	0	0	0	0	0	0	0	0	0	0	0	0	2.39137193008E-05	0	0	0	0	0	1.81274358742E-05	0	0
k__Bacteria;p__Proteobacteria;c__Betaproteobacteria;o__Rhodocyclales;f__Rhodocyclaceae;Other	0	0	0	0	0	0	0	0	2.18264361795E-05	0	0	0	0	0	0	0	0	0	0	0	0	0	0	0	0	0	0	0	0	0	0	0	0	0	0	0	0	0
k__Bacteria;p__Proteobacteria;c__Deltaproteobacteria;o__Bdellovibrionales;f__Bacteriovoracaceae;g__	0	0	0	0	0	0	0	2.62357015427E-05	0	2.13944930575E-05	0	0	0	0	0	0	0	2.27697071816E-05	0	0	0	0	0	0	0	0	0	2.30606032654E-05	0	0	0	0	2.22345747638E-05	0	0	0	0	0
k__Bacteria;p__Proteobacteria;c__Deltaproteobacteria;o__Desulfovibrionales;f__Desulfovibrionaceae;g__	1.85635523214E-05	0	4.05301341547E-05	0.000404052962019	0	4.83629153165E-05	0.00010532302572	0.000629656837024	0	0	0.000442349639256	0	6.52698909993E-05	1.82122823632E-05	0	0	0.00010467696688	4.55394143631E-05	0	0	0.000112216652951	0.000116252034411	2.23883938566E-05	3.9408090481E-05	1.90316686967E-05	0	0	0	0.00022693232878	2.39137193008E-05	0	6.70690811536E-05	0.000244580322401	0	0	0	0.00141660258226	0.000135427952329
k__Bacteria;p__Proteobacteria;c__Deltaproteobacteria;o__Desulfovibrionales;f__Desulfovibrionaceae;g__Bilophila	9.28177616069E-05	0.00168174289718	4.05301341547E-05	1.55404985392E-05	0.00249586951172	0.000677080814431	0.00155878078065	0.00283345576661	0.00216081718177	0.000449284354207	0.00192193291539	4.54765947126E-05	0.000239322933664	0.000127485976543	2.07090788602E-05	0	2.0935393376E-05	0	0.00243482255656	0.000372943901386	0.000953841550086	0.00153452685422	8.95535754265E-05	0.000157632361924	1.90316686967E-05	0.00190559953093	0.00079828731086	0.000438151462042	0.0015431398357	0.000167396035105	6.25576703524E-05	0.000268276324614	0.00017787659811	0.000615227952564	0	0.00206652768966	6.07115392399E-05	0.00108342361863
k__Bacteria;p__Proteobacteria;c__Deltaproteobacteria;o__Desulfovibrionales;f__Desulfovibrionaceae;g__Desulfovibrio	0.000241326180178	7.64428589629E-05	0.00778178575771	0.0035276931684	0.00031637782543	7.25443729748E-05	0.000631938154319	0.0182862839752	0.0124410686223	0.000149761451402	0.0198752268949	4.54765947126E-05	0.00391619345996	0.00236759670722	0.000144963552021	8.10964236477E-05	0.00408240170833	0.00150280067398	2.29700241185E-05	9.81431319436E-05	0.00738759631929	0.00709137409905	8.95535754265E-05	3.9408090481E-05	0.0115522228989	0.00525261409166	0.000181428934286	0.000207545429388	0.00011346616439	0.00179352894756	0.000109475923117	0.000290632684999	0.00909394107838	0	0.000121201627565	0.00239282153539	0.000101185898733	9.02853015529E-05
k__Bacteria;p__Proteobacteria;c__Epsilonproteobacteria;o__Campylobacterales;f__Campylobacteraceae;g__Campylobacter	0	0	0	0.000124323988314	0	0	0	0	0	0	0	0	0	0	0	0	0	0	0	0	0	0	0	0	0	0	0	0	0	0	0	0	0	0	0	0	0	0
k__Bacteria;p__Proteobacteria;c__Epsilonproteobacteria;o__Campylobacterales;f__Helicobacteraceae;g__Helicobacter	0	0	0	0	0	0	0	0	0	0	0	0	0	0	0	0	0	0	0	0	0	0	0	0	0	0	0	0	0	0	0	0	0	0	1.73145182235E-05	0	0	0
k__Bacteria;p__Proteobacteria;c__Gammaproteobacteria;o__Aeromonadales;f__Aeromonadaceae;g__	0	0	0	4.66214956176E-05	0	0	0	0	0	0	0	0	0	0	0	0	0	0	0	0	0	0	0	0	0	0	0	0	0	0	0	0	0	0	0	0	0	0
k__Bacteria;p__Proteobacteria;c__Gammaproteobacteria;o__Aeromonadales;f__Succinivibrionaceae;g__	0	0	8.10602683095E-05	0.000295269472245	0	0	0	0	0	0	1.52534358364E-05	0	0	0	0	0	0	0	0	0	0	0	0	0	0	0	0	0	0	0	0	0	0	0	0	0	0	0
k__Bacteria;p__Proteobacteria;c__Gammaproteobacteria;o__Aeromonadales;f__Succinivibrionaceae;g__Anaerobiospirillum	1.85635523214E-05	0	0	0	0	0	8.42584205759E-05	0	0	0	1.52534358364E-05	0	0	0	0	0	0	0	0	0	0.000224433305903	0.00316205533597	0	0	0	0	0	0	0	0	0	0	0	0	0	1.81274358742E-05	0	0
k__Bacteria;p__Proteobacteria;c__Gammaproteobacteria;o__Aeromonadales;f__Succinivibrionaceae;g__Succinivibrio	0.000965304720711	0.000560580965728	0.10462854132	0.310872132778	0.00112489893486	0.000338540407216	0.00183262064753	0.000603421135481	0.000654793085385	0.000748807257012	0.00671151176803	0.000348653892797	0.000652698909993	0.00056458075326	0.000434890656064	0.000405482118239	0.0677050621781	0.00104740653035	0.000298610313541	0.000392572527775	0.105539762101	0.0565449895373	0.067299511933	0.232980630924	0.000856425091352	0.000806215186162	0.000870858884575	0.000714878701227	0.000794263150728	0.00428055575484	0.000688134373876	0.000715403532305	0.000444691495275	0.000381865625729	0.000727209765388	0.000543823076226	0.000384506415186	0.00361141206212
k__Bacteria;p__Proteobacteria;c__Gammaproteobacteria;o__Enterobacteriales;f__Enterobacteriaceae;Other	1.85635523214E-05	0.000382214294815	0	6.21619941568E-05	0	2.41814576583E-05	2.1064605144E-05	0	0.000218264361795	4.2788986115E-05	1.52534358364E-05	0	0	1.82122823632E-05	0.000124254473161	1.62192847295E-05	2.0935393376E-05	0	0	0	0	0	0	3.9408090481E-05	0	0	1.81428934286E-05	2.30606032654E-05	0	0	1.56394175881E-05	0.000514196288844	2.22345747638E-05	0	0.000207774218682	0.00203027281791	0	4.51426507765E-05
k__Bacteria;p__Proteobacteria;c__Gammaproteobacteria;o__Enterobacteriales;f__Enterobacteriaceae;g__	0.00438099834784	0.055701363231	0.000202650670774	0.00961956859576	0.00138854712272	0.000338540407216	0.000547679733743	0.000419771224683	0.022743146499	0.00211805481269	0.00237953599048	0.00140977443609	0.00117485803799	0.00136592117724	0.0118041749503	0.000827183521207	0.00110957584893	0.000387085022087	0.000987711037097	0.00060848741805	0.000355352734346	0.000209253661939	0.000514933058702	0.000886682035822	0.000513855054811	0.000390892211473	0.00515258173373	0.00117609076653	0.000408478191803	0.00246311308798	0.000797610296993	0.029242119383	0.000489160644803	0.000636442709549	0.0143883646438	0.335266926493	0.00856032703282	0.00117370892019
k__Bacteria;p__Proteobacteria;c__Gammaproteobacteria;o__Enterobacteriales;f__Enterobacteriaceae;g__Citrobacter	0	0.000101923811951	2.02650670774E-05	0	1.75765458572E-05	0	0	0	0	4.2788986115E-05	0	0	0	0	0	0	0	0	0	0	0	2.32504068821E-05	0	0	0	0	9.07144671432E-05	2.30606032654E-05	0	0	3.12788351762E-05	0.000178850883076	0	2.1214756985E-05	0	0.000489440768603	0.000101185898733	2.25713253882E-05
k__Bacteria;p__Proteobacteria;c__Gammaproteobacteria;o__Enterobacteriales;f__Enterobacteriaceae;g__Enterobacter	0	0	0	1.55404985392E-05	0	0	0	0	0	0	0	0	0	0	0	0	0	0	0	0	0	0	0	0	0	0	0	0	0	0	0	0	0	0	0	3.62548717484E-05	2.02371797466E-05	0
k__Bacteria;p__Proteobacteria;c__Gammaproteobacteria;o__Enterobacteriales;f__Enterobacteriaceae;g__Klebsiella	0	0.00101923811951	4.05301341547E-05	0	1.75765458572E-05	0	0	0	4.3652872359E-05	2.13944930575E-05	3.05068716728E-05	1.51588649042E-05	0	0	2.07090788602E-05	1.62192847295E-05	0	0	4.59400482371E-05	1.96286263887E-05	1.87027754919E-05	0	0	3.9408090481E-05	3.80633373934E-05	0	1.81428934286E-05	2.30606032654E-05	0	4.78274386015E-05	0	0.00395707578806	0	0	1.73145182235E-05	0.00571014230037	0	0
k__Bacteria;p__Proteobacteria;c__Gammaproteobacteria;o__Enterobacteriales;f__Enterobacteriaceae;g__Serratia	0	0	0	1.55404985392E-05	0	0	0	0	0	0	0	0	0	0	0.000227799867462	0	0	0	0	0	0	0	0	0	0	0	0	0	0	0	0	0	0	0	0	0	0	0
k__Bacteria;p__Proteobacteria;c__Gammaproteobacteria;o__Enterobacteriales;f__Enterobacteriaceae;g__Trabulsiella	0	0	0	0	0	0	0	0	0	6.41834791725E-05	0	0	0	0	0	0	0	0	0	0	0	0	0	0	0	0	0	0	0	0	0	0	0	0	0	0	0	0
k__Bacteria;p__Proteobacteria;c__Gammaproteobacteria;o__Oceanospirillales;f__Alcanivoracaceae;g__Alcanivorax	0	0	0	0	1.75765458572E-05	0	0	0	0	0	3.05068716728E-05	0	0	1.82122823632E-05	0	0	0	0	0	0	0	0	0	0	0	0	0	0	0	0	1.56394175881E-05	0	0	0	0	0	0	0
k__Bacteria;p__Proteobacteria;c__Gammaproteobacteria;o__Pasteurellales;f__Pasteurellaceae;g__Aggregatibacter	0	0	2.02650670774E-05	0.000248647976627	0	0	0	0	0	0	0	0	0	0	0	0	0	0	0	0	1.87027754919E-05	2.32504068821E-05	0	1.97040452405E-05	0	0	0	0	0	0	0	0	2.22345747638E-05	0	0	0	0	0
k__Bacteria;p__Proteobacteria;c__Gammaproteobacteria;o__Pasteurellales;f__Pasteurellaceae;g__Haemophilus	3.71271046427E-05	0.000560580965728	0.00119563895756	0.00343445017716	0.000105459275143	0.000483629153165	2.1064605144E-05	5.24714030853E-05	8.7305744718E-05	8.55779722299E-05	0.00021354810171	3.03177298084E-05	2.17566303331E-05	0.000218547388359	0.00751739562624	4.86578541886E-05	6.28061801281E-05	9.10788287263E-05	2.29700241185E-05	7.85145055549E-05	3.74055509838E-05	2.32504068821E-05	0	0.000177336407164	1.90316686967E-05	0.000146584579302	0.000108857360572	0	9.07729315118E-05	4.78274386015E-05	1.56394175881E-05	4.47127207691E-05	0.00907170650361	4.24295139699E-05	0.000207774218682	1.81274358742E-05	0.000647589751892	0.00126399422174
k__Bacteria;p__Proteobacteria;c__Gammaproteobacteria;o__Pseudomonadales;f__Moraxellaceae;g__Acinetobacter	0	0	0	0	0	0	0	0	0	0	0	1.51588649042E-05	0	0	0	0	0	0	2.29700241185E-05	1.96286263887E-05	0	0	0	0	0	0	1.81428934286E-05	0	0	0	0	0	0	0	0	0	0	0
k__Bacteria;p__Proteobacteria;c__Gammaproteobacteria;o__Pseudomonadales;f__Moraxellaceae;g__Enhydrobacter	1.85635523214E-05	0	0	0	0	0	0	0	0	0	1.52534358364E-05	0	0	1.82122823632E-05	0	0	0	0	0	0	0	0	0	0	0	0	0	0	0	0	1.56394175881E-05	0	0	0	0	0	0	0
k__Bacteria;p__Proteobacteria;c__Gammaproteobacteria;o__Pseudomonadales;f__Pseudomonadaceae;g__	0	0	0	0	1.75765458572E-05	2.41814576583E-05	0	0	0	0	0	1.51588649042E-05	0	0	0	1.62192847295E-05	0	0	2.29700241185E-05	0	0	0	0	0	1.90316686967E-05	0	1.81428934286E-05	0	2.2693232878E-05	2.39137193008E-05	0	0	0	2.1214756985E-05	0	0	0	2.25713253882E-05
k__Bacteria;p__Proteobacteria;c__Gammaproteobacteria;o__Pseudomonadales;f__Pseudomonadaceae;g__Pseudomonas	0	0	0	1.55404985392E-05	0	0	2.1064605144E-05	0	6.54793085385E-05	0	1.52534358364E-05	0	0	0	0	0	2.0935393376E-05	0	2.29700241185E-05	0	0	0	0	0	0	2.4430763217E-05	0	0	0	0	0	0	0	0	0	0	0	2.25713253882E-05
k__Bacteria;p__Proteobacteria;c__Gammaproteobacteria;o__Xanthomonadales;f__Xanthomonadaceae;g__	0	0	2.02650670774E-05	0	0	0	0	0	0	0	0	1.51588649042E-05	0	1.82122823632E-05	0	0	2.0935393376E-05	0	0	0	0	0	0	0	0	0	0	0	0	0	0	0	0	4.24295139699E-05	0	0	0	0
k__Bacteria;p__Proteobacteria;c__Gammaproteobacteria;o__Xanthomonadales;f__Xanthomonadaceae;g__Lysobacter	0	0	0	0	0	0	0	0	0	0	0	0	0	0	2.07090788602E-05	0	0	0	2.29700241185E-05	0	0	0	0	0	0	0	0	0	0	0	0	0	0	0	0	0	0	0
k__Bacteria;p__Synergistetes;c__Synergistia;o__Synergistales;f__Dethiosulfovibrionaceae;g__Pyramidobacter	0	0	0	0	0	0	0	0	0	0	0	0	0	0	0	0	0	0	0	0	0	0	0	0	0	0	1.81428934286E-05	0	0	0	0	0	0	0	1.73145182235E-05	0	0	0
k__Bacteria;p__Synergistetes;c__Synergistia;o__Synergistales;f__Synergistaceae;Other	0	0	0	0	0	0	0	0	0	0	0	0	0	0	0	0	0	0	0.000206730217067	0	0	0	0	0	0	0	0	0	0	0	0	0	0	0	0	0	0	0
k__Bacteria;p__TM7;c__TM7-3;o__;f__;g__	0	0	0	0	0	0	0	0	0	2.13944930575E-05	0	0	0	0	0	0	2.0935393376E-05	2.27697071816E-05	0	0	0	0	0	0	0	0	0	0	0	2.39137193008E-05	0	0	0	4.24295139699E-05	0	0	0	0
k__Bacteria;p__TM7;c__TM7-3;o__CW040;f__;g__	0	0	0	3.10809970784E-05	0	0	0	0	0	0	0	0	0	0	0	0	0	0	0	0	0	0	0	0	0	0	0	0	0	0	0	0	0	0	0	0	0	0
k__Bacteria;p__TM7;c__TM7-3;o__I025;f__Rs-045;g__	0	0	0	0	0	0	0	0	0	0	0	0	0	0	0	0	0	0	0	0	0	0	0	0	0	0	0	0	0	0	0	0	0	0	0	0	0	0
k__Bacteria;p__Tenericutes;c__Mollicutes;o__Anaeroplasmatales;f__Anaeroplasmataceae;g__	0	0	0	0	0	0	0	0	0	0	0	0	0	0	0	0	6.28061801281E-05	2.27697071816E-05	0	0	0	0	0	0	0	0	0	0	0	0	0	0	0	0	0	0	0	0
k__Bacteria;p__Tenericutes;c__Mollicutes;o__RF39;f__;g__	7.42542092855E-05	0.000331252388839	0	0	0	0.0110025632345	0.000189581446296	5.24714030853E-05	0.000240090797975	0	0.000335575588401	3.03177298084E-05	0.00306768487697	5.46368470897E-05	2.07090788602E-05	0	0.00579910396516	0.00466778997222	0	5.88858791662E-05	1.87027754919E-05	0	4.47767877132E-05	1.97040452405E-05	0.000133221680877	0.000293169158605	1.81428934286E-05	0.00103772714694	0.00848726909636	0	4.69182527643E-05	0.000447127207691	0	0.000551583681609	3.46290364471E-05	3.62548717484E-05	2.02371797466E-05	0.000473997833153
k__Bacteria;p__Tenericutes;c__RF3;o__ML615J-28;f__;g__	5.56906569641E-05	0	0	0	0	0.00870532475698	0	2.62357015427E-05	2.18264361795E-05	6.41834791725E-05	7.62671791821E-05	1.51588649042E-05	0	1.82122823632E-05	0	0	0.000502449441025	6.83091215447E-05	0.00218215229126	0.00092254544027	0	0	0	5.91121357215E-05	0	0	0	2.30606032654E-05	0.000158852630146	0	3.12788351762E-05	2.23563603845E-05	0	0	0	0	0.00157850002024	0.00225713253882
k__Bacteria;p__Verrucomicrobia;c__Opitutae;o__[Cerasicoccales];f__[Cerasicoccaceae];g__	0	0	0	0	0	0	0	0	0	0	3.05068716728E-05	0	0	0	0	0	0.000502449441025	0	0.00016079016883	0.000687001923605	9.35138774594E-05	6.97512206464E-05	0	0	0.00017128501827	0.000561907553992	0	0	0	0	0	0	0	0	0	0	0	0
k__Bacteria;p__Verrucomicrobia;c__Verrucomicrobiae;o__Verrucomicrobiales;f__Verrucomicrobiaceae;g__Akkermansia	0.000111381313928	0.00180914766212	8.10602683095E-05	0.00842295020824	0.00166977185643	0.00616627170286	0.00204326669897	5.24714030853E-05	8.7305744718E-05	0.00367985280589	0.00384386583078	6.06354596168E-05	0.000130539781999	0.000145698258906	0.000103545394301	6.48771389182E-05	2.0935393376E-05	0.000136618243089	0.0130010336511	9.81431319436E-05	5.61083264756E-05	9.30016275285E-05	0.000111941969283	0.000571417311974	0.00890682095006	0.000219876868953	5.44286802859E-05	0.000645696891431	0.00163391276721	0.00246311308798	0.000172033593469	0.127252403309	0.0104280155642	0.0011243821202	0.000121201627565	0.00253784102239	6.07115392399E-05	0.057444023113

## Sheet: Thomson 2019 (Chile)
Table S2c: Relative abundance resulting from Thomson et al., 2019
# Constructed from biom file
#OTU ID	Normal_Chile3	Normal_Chile4	Normal_Chile5	Normal_Chile6	Normal_Chile7	Normal_Chile8	Normal_Chile9	Normal_Chile10	Normal_Chile11	Normal_Chile12	Normal_Chile13	Normal_Chile14	Normal_Chile15	Normal_Chile16	Normal_Chile18	Normal_Chile19	Normal_Chile20	Normal_Chile21	Normal_Chile23	Normal_Chile25	Normal_Chile26	Normal_Chile27	Normal_Chile29	Normal_Chile30	Normal_Chile31	Normal_Chile32	Normal_Chile33	Normal_Chile34
k__Archaea;p__Euryarchaeota;c__Methanobacteria;o__Methanobacteriales;f__Methanobacteriaceae;g__Methanobrevibacter	2.55E-05	0.000354204	0	0.00025836	0.004562204	0.001599437	2.52E-05	0	0	0.000158495	0.000118427	0	0	0.000528008	0.000946694	0	0.000183108	0	0	0.01100564	0	0.00198013	0.003195897	4.26E-05	3.97E-05	0.001326436	0	0
k__Archaea;p__Euryarchaeota;c__Methanobacteria;o__Methanobacteriales;f__Methanobacteriaceae;g__Methanosphaera	0	0	0	0	0	0	0	0	0	0	0	0	0	0	0	0	0	0	0	0	0	0	0	0.000127877	0	0	0	0
k__Bacteria;p__Actinobacteria;c__Actinobacteria;o__Actinomycetales;f__Actinomycetaceae;g__Actinomyces	5.09E-05	2.72E-05	0	0	0	3.20E-05	0	0.000138413	5.41E-05	0	0	0	0	0	0.000109234	3.06E-05	0	0	0	0	0	3.41E-05	7.89E-05	2.13E-05	0	0.000397931	0	0
k__Bacteria;p__Actinobacteria;c__Actinobacteria;o__Actinomycetales;f__Actinomycetaceae;g__Varibaculum	0	0	0	0	0	0	0	0	0	0	0	0	0	0	0	0	0	0	0	0	0	0	0	0	0	0.000221073	0	0
k__Bacteria;p__Actinobacteria;c__Actinobacteria;o__Actinomycetales;f__Microbacteriaceae;g__Agrococcus	0	0	0	0	0	0	0	0	0	0	0	0	0	0	0	0	0	0	0	0	0	0	0	0	0	0	0	0
k__Bacteria;p__Actinobacteria;c__Actinobacteria;o__Actinomycetales;f__Micrococcaceae;g__	0	0	0	0	0	0	0	0	0	0.000158495	0	0	0	0	0	0	4.58E-05	0	0	0	0	0	0	0	0	0	0	0
k__Bacteria;p__Actinobacteria;c__Actinobacteria;o__Actinomycetales;f__Micrococcaceae;g__Rothia	0	0	0	0	0	0	0	0	0	5.28E-05	0	0	0	0	0	0	0	0	0	0	0	0	0	0	0	0	0	0
k__Bacteria;p__Actinobacteria;c__Actinobacteria;o__Actinomycetales;f__Nakamurellaceae;g__	2.55E-05	0	0	0	0	0	0	0	2.71E-05	0	0	0	0	0	0	0	0	0	0	0	0	0	0	0	3.97E-05	0	0	0
k__Bacteria;p__Actinobacteria;c__Actinobacteria;o__Actinomycetales;f__Nocardioidaceae;g__	0	0	0	0	0	0	0	0	0	0	0	0	0	0	0	0	0	0	0	0	0	0	0	0	0	0	0	0
k__Bacteria;p__Actinobacteria;c__Actinobacteria;o__Actinomycetales;f__Nocardioidaceae;g__Nocardioides	0	0	0	0	0	0	0	3.46E-05	0	0	0	0	0	0	0	0	0	2.97E-05	0	0	0	0	0	0	0	0	0	0
k__Bacteria;p__Actinobacteria;c__Actinobacteria;o__Actinomycetales;f__Sanguibacteraceae;g__Sanguibacter	0	0	0	0	0	0	0	0	0	0	0	0	0	0	0	0	0	0	0	0	0	0	0	0	0	0	0	0
k__Bacteria;p__Actinobacteria;c__Actinobacteria;o__Bifidobacteriales;f__Bifidobacteriaceae;g__Bifidobacterium	0.018028112	0.002888126	0.003126396	0.017937551	0.024507223	0.014171012	0.011128175	0	0.015210155	0.003064243	0.00959261	0.010097132	0.00146092	0.005232084	0.038122633	0.003087741	0.000549325	0.007863501	0.008591209	0.005530334	0.000419593	0.006554914	0.020595778	0.002259165	0.000873224	0.006499536	0.022464833	0.004990093
k__Bacteria;p__Actinobacteria;c__Coriobacteriia;o__Coriobacteriales;f__Coriobacteriaceae;g__	0.000101854	0.00286088	0.000297752	0.001476342	0.004386735	0.002015291	0.000503537	0.00179937	2.71E-05	0.00089814	0.000710564	0.00322494	0.00013527	0.000288005	0.00615351	0.001345154	0.000457771	0.000623145	0.002794228	0.000907965	0	0.000990065	0.000828566	0.000703325	0.000674764	0.003448733	0.000787319	0.001687826
k__Bacteria;p__Actinobacteria;c__Coriobacteriia;o__Coriobacteriales;f__Coriobacteriaceae;g__Adlercreutzia	0.000178244	0	0	0.000110726	5.85E-05	0	0	0	0	0	5.92E-05	7.68E-05	0	0	0	3.06E-05	0.000137331	2.97E-05	0	0	0	0.000102421	0	0	0.000158768	4.42E-05	0	0.001687826
k__Bacteria;p__Actinobacteria;c__Coriobacteriia;o__Coriobacteriales;f__Coriobacteriaceae;g__Atopobium	0	0	0	0	0	0	0	0	0	0	0	0	0	0	0	0	0	0	0	0	0	0	0	0	0	0	0	0
k__Bacteria;p__Actinobacteria;c__Coriobacteriia;o__Coriobacteriales;f__Coriobacteriaceae;g__Collinsella	0.014463231	0.004277696	0.000297752	0.010924928	0.012809265	0.012251687	0.001158136	0.005432714	5.41E-05	0.002641589	0.003612032	0.007448075	8.12E-05	0.001968031	0.020317507	0.011433812	0.000823987	0.006735905	0.001793311	0.002228642	4.42E-05	0.003414018	0.000946932	0.001023018	0.003334127	0.004067737	0.001994541	0.005613855
k__Bacteria;p__Actinobacteria;c__Coriobacteriia;o__Coriobacteriales;f__Coriobacteriaceae;g__Eggerthella	2.55E-05	0	0	0	0	0	0	0	0.00018945	0	0	0	0	0	0	0	0	0	0	0	0.00028709	0	0	0	0	0	0	3.67E-05
k__Bacteria;p__Actinobacteria;c__Coriobacteriia;o__Coriobacteriales;f__Coriobacteriaceae;g__Slackia	0	0.000272465	0	0.000295268	0.00011698	0.000159944	0	0	0	0.000105664	0.000118427	0.000153569	0	4.80E-05	0.000218468	9.17E-05	0.000137331	0	4.17E-05	5.50E-05	0	6.83E-05	0.000434011	8.53E-05	0	0.000132644	0	0
k__Bacteria;p__Actinobacteria;c__Thermoleophilia;o__Solirubrobacterales;f__Solirubrobacteraceae;g__	0	0	0	3.69E-05	0	0	0	0	0	0	0	0	0	0	0	0	0	0	0	0	0	0	0	0	3.97E-05	0	0	0
k__Bacteria;p__Bacteroidetes;c__Bacteroidia;o__Bacteroidales;f__;g__	0	0	0	0	0.027724162	0.000159944	0.001183313	0.002387626	2.71E-05	0	0	0	0	0.000528008	0.007792019	0.000856007	0	0	0	0	0	0	3.95E-05	0.002429668	0.00837501	0	0.001364686	0
k__Bacteria;p__Bacteroidetes;c__Bacteroidia;o__Bacteroidales;f__Bacteroidaceae;g__Bacteroides	0.023146262	0.009291047	0.221676344	0.019709161	0.012809265	0.044464349	0.057151489	0.003321914	0.023031746	0.19045858	0.115288963	0.020616578	0.069718367	0.055152882	0.020317507	0.004035463	0.17862211	0.177181009	0.12649095	0.17168799	0.141513184	0.008671606	0.021779444	0.001534527	0.154004922	0.103108281	0.03165022	0.045607984
k__Bacteria;p__Bacteroidetes;c__Bacteroidia;o__Bacteroidales;f__Porphyromonadaceae;g__Parabacteroides	0.004277857	0.003678274	0.0037219	0.00380158	0.004971632	0.011100093	0.021198922	0.00401398	0.000324772	0.004279374	0.005092373	0.003071371	0.010496983	0.005520088	0.000364113	0.001712015	0.006729229	0.009643917	0.009550421	0.011143211	0	0.003311597	0.001775498	0.000341006	0.0143685	0.018039528	0.007873189	0.006090849
k__Bacteria;p__Bacteroidetes;c__Bacteroidia;o__Bacteroidales;f__Porphyromonadaceae;g__Porphyromonas	0	0	0	0	0	0	0	0	0	0	0	0	0	0	0	0	0	0	0	0	0	0	0	0	0	0	0	0
k__Bacteria;p__Bacteroidetes;c__Bacteroidia;o__Bacteroidales;f__Prevotellaceae;g__Prevotella	0.562665512	0.410985777	0.00037219	0.018823356	0.007018775	0.075845302	0.468289735	0.171113187	0.220682562	0.09124049	0.066496921	0.02138442	0.000162324	0.226131618	0.024140693	0.173127484	0.026962692	0.000237389	4.17E-05	0.007786491	0.000154587	0.026390359	0.0207536	0.685443308	0.000952608	0.004067737	0.016796137	0.000293535
k__Bacteria;p__Bacteroidetes;c__Bacteroidia;o__Bacteroidales;f__Rikenellaceae;Other	0	0	0	0	0	0	0	3.46E-05	0	0	0.000118427	3.84E-05	0	0	3.64E-05	0	0	0.000118694	0	2.75E-05	0	0	0	0	0	0.009815625	0	0
k__Bacteria;p__Bacteroidetes;c__Bacteroidia;o__Bacteroidales;f__Rikenellaceae;g__	0.011229375	0.000790148	0.004391842	0.002251421	0.000935837	0.006013883	0.005186435	0.005744143	0.000216515	0.01421175	0.010599242	0.00322494	0.000784568	0.00436807	0.000145645	0.000122287	0.004715038	0.014658754	0.024814413	0.008749484	0.000485844	0.00389198	0.019767212	2.13E-05	0.005874415	0.016447805	0.001049759	0.006567843
k__Bacteria;p__Bacteroidetes;c__Bacteroidia;o__Bacteroidales;f__S24-7;g__	0	0.007520026	0.00334971	0	0.001637714	0.002175234	0.008459427	0.012699401	8.12E-05	0.000316991	0.000118427	0.001305333	0	0	0.002039033	0	0.098237583	0.009732938	0.000208524	0	0	0.016284866	3.95E-05	0.001129582	0.011709137	0	0	0
k__Bacteria;p__Bacteroidetes;c__Bacteroidia;o__Bacteroidales;f__[Barnesiellaceae];g__	0.004990833	0.000762901	0.00186095	0.000848896	0.000233959	0.0048303	0.001032252	0	0	0.010883347	0.008763619	0.002649057	0.000324649	0.002544041	3.64E-05	0.00018343	0.005127031	0.006617211	0.013929435	0.005557848	0.00726558	0.000853504	0.018623003	2.13E-05	0.002063983	0.018083742	0.001627126	0
k__Bacteria;p__Bacteroidetes;c__Bacteroidia;o__Bacteroidales;f__[Odoribacteraceae];g__Butyricimonas	0.000840293	0	0.001191008	0	0.000584898	0.000895685	0.000352476	0.001003495	0	0.003117075	0.001835623	0.000652666	5.41E-05	0.000528008	7.28E-05	0	0.000686656	0.00148368	0.005254817	0.005227679	0.001015856	0.000477963	0.000631288	0.000127877	0.000754148	0.001459079	0.000209952	0.002641814
k__Bacteria;p__Bacteroidetes;c__Bacteroidia;o__Bacteroidales;f__[Odoribacteraceae];g__Odoribacter	0.000662049	0.000517683	0.001563198	0.000590537	0.001345265	0.001247561	0.000352476	0.000657462	0	0.002271767	0.002072477	0.000499098	0.000459919	0.000720012	0	0	0.001327535	0.00347181	0.000792393	0.002063558	0.000552096	0.000409682	0.000118367	0	0.001627372	0.001459079	0.000524879	0.002825273
k__Bacteria;p__Bacteroidetes;c__Bacteroidia;o__Bacteroidales;f__[Paraprevotellaceae];g__	0	0	0	0	0	0.006813602	0.000100707	0.001072701	0	0.000369822	0.000355282	0	0	4.80E-05	0.000436936	9.17E-05	0	0.003620178	0	0	0	0	0	0.000383632	0	0	0	0
k__Bacteria;p__Bacteroidetes;c__Bacteroidia;o__Bacteroidales;f__[Paraprevotellaceae];g__Paraprevotella	0.001094928	0.001198845	0	0	0	0	0.001913442	0.002456832	8.12E-05	0.00089814	0.003730459	0	0	0.002400038	0.000218468	0	0	0.008397626	0.020894153	0.000495254	0	0.000375542	0.006431249	0.00029838	0.003770739	0	0	0
k__Bacteria;p__Bacteroidetes;c__Bacteroidia;o__Bacteroidales;f__[Paraprevotellaceae];g__[Prevotella]	0	0	0.002903082	0	0.000818857	0	0	0	0	0	0	0	0	0	0.001347218	0	0	0	0	0	0	0	0	0.010443308	0	0	0.016166282	0
k__Bacteria;p__Bacteroidetes;c__Flavobacteriia;o__Flavobacteriales;f__Flavobacteriaceae;g__Polaribacter	0	0	0	0	0	0	0	0	0	0	0	0	0	0	0	0	0	0	0	0	0	0	0	0	0	0	0	0
k__Bacteria;p__Chloroflexi;c__Ellin6529;o__;f__;g__	0	0	0	0	0	0	0	0	0	0	0	0	0	0	0	0	0	0	0	0	0	0	0	0	0	0	0	0
k__Bacteria;p__Cyanobacteria;c__4C0d-2;o__YS2;f__;g__	0	0	0	0	0	0	0.00088119	0.000276826	0	0.002905748	0.002368546	0	0.000189379	0.005760092	0	0	0.004852369	0	0.001668196	0	0	0	3.95E-05	0	0	0	0	0
k__Bacteria;p__Cyanobacteria;c__Chloroplast;o__Stramenopiles;f__;g__	0	0	0	0	0	0	0	0	0	0	0	0	0	0	0	0	0	0	0	0	0	0	0	0	0	0	0	0
k__Bacteria;p__Cyanobacteria;c__Chloroplast;o__Streptophyta;f__;g__	0	0	0	0	0	3.20E-05	0	0	0	5.28E-05	5.92E-05	0.000115176	0	0	0	0	4.58E-05	2.97E-05	0	0.000137571	0	0	3.95E-05	0	0	0	0	7.34E-05
k__Bacteria;p__Firmicutes;c__Bacilli;o__Bacillales;f__Bacillaceae;g__Anoxybacillus	0	0	0	0	0	0	0	0	0	0	0	0	0	0	0	0	0	0	0	0	0	0	0	0	0	0	0	0
k__Bacteria;p__Firmicutes;c__Bacilli;o__Bacillales;f__Bacillaceae;g__Bacillus	0	0	0	0	0	0	0	0	0	0	0	0	0	0	0	0	0	0	0	0	0	0	0	0	0	0	5.25E-05	0
k__Bacteria;p__Firmicutes;c__Bacilli;o__Bacillales;f__Listeriaceae;g__Brochothrix	0	0	0	0	0	0	0	0	0	0	0	0	0	0	0	0	0	0	0	0	0	0	0	0	0	0	0	0
k__Bacteria;p__Firmicutes;c__Bacilli;o__Bacillales;f__Staphylococcaceae;g__Salinicoccus	0	0	0	3.69E-05	0	0	0	0	0	0	0	0	0	0	0	0	0	0	0	0	0	0	0	0	0	0	0	0
k__Bacteria;p__Firmicutes;c__Bacilli;o__Bacillales;f__Staphylococcaceae;g__Staphylococcus	0	0	0	0	0	3.20E-05	0	0	0	0	0	0	0	0	3.64E-05	0	0	0	0	0	0	0	0	0	0	0	0	0
k__Bacteria;p__Firmicutes;c__Bacilli;o__Gemellales;f__Gemellaceae;g__	0	8.17E-05	7.44E-05	0	0	0	0	0	8.12E-05	0	0	0	0	0	0	9.17E-05	0	0	0	0	8.83E-05	3.41E-05	0	0	3.97E-05	0	0	0
k__Bacteria;p__Firmicutes;c__Bacilli;o__Lactobacillales;Other;Other	2.55E-05	0	0	0	0	0	5.04E-05	0.000242223	0.000270643	0	0	0	0	0	0	6.11E-05	0	0	0	0	0	0	0	0	3.97E-05	0	0	0.000110076
k__Bacteria;p__Firmicutes;c__Bacilli;o__Lactobacillales;f__;g__	0	0	0	7.38E-05	0	0.000127955	0	0	5.41E-05	0	0	0.000230353	2.71E-05	0	0	0	0	0	0	0	0	0	0	0	0.000158768	0	0	0.000256843
k__Bacteria;p__Firmicutes;c__Bacilli;o__Lactobacillales;f__Carnobacteriaceae;g__Carnobacterium	0	0	0	0	0	0	0	0.00010381	0	0	0	0	0	4.80E-05	0	0	0	0	0	0	0	6.83E-05	0	0	0	0	0	0
k__Bacteria;p__Firmicutes;c__Bacilli;o__Lactobacillales;f__Carnobacteriaceae;g__Granulicatella	0	0	0	0	0	0	0	3.46E-05	8.12E-05	0	0	0	0	0	7.28E-05	0	0	0	0	0	0	0	0	0	0	0	0	3.67E-05
k__Bacteria;p__Firmicutes;c__Bacilli;o__Lactobacillales;f__Enterococcaceae;g__Enterococcus	0	0	0	0	0	0	0	0	0	0	5.92E-05	0	0	0	0.001019516	0	0	0	0	0.000110056	0	0.000102421	0	0	0	0	0	0
k__Bacteria;p__Firmicutes;c__Bacilli;o__Lactobacillales;f__Lactobacillaceae;Other	0	2.72E-05	0	0	0	0	0	0	0	0	0	0	0	0	0	0	0	0	0	0	0	0	0	0	0	0	0	0
k__Bacteria;p__Firmicutes;c__Bacilli;o__Lactobacillales;f__Lactobacillaceae;g__Lactobacillus	0.000101854	5.45E-05	7.44E-05	7.38E-05	0.04258057	0.014650843	0	0	0	0.000105664	5.92E-05	0.004107959	8.12E-05	0.001104018	3.64E-05	0	0	0	0	0	0	0.021576593	3.95E-05	4.26E-05	0	0.002033868	0	3.67E-05
k__Bacteria;p__Firmicutes;c__Bacilli;o__Lactobacillales;f__Leuconostocaceae;g__	0	0	0	0	0	0	0	0	0.00018945	0	0	0	0	0	0	0	0	5.93E-05	0	0	0	0	0	0.000319693	0	0.002033868	0	0.000476994
k__Bacteria;p__Firmicutes;c__Bacilli;o__Lactobacillales;f__Leuconostocaceae;g__Leuconostoc	0	0	0	7.38E-05	0	0	0	0	0	0	0	0	0	0	0	0	0	0	0	0	0	0	0	0	0	0	0	0.000110076
k__Bacteria;p__Firmicutes;c__Bacilli;o__Lactobacillales;f__Streptococcaceae;g__Lactococcus	0	0	0	7.38E-05	0	0	0	0	0	0	0	0	0.000162324	0	0.002148267	0	0	2.97E-05	0	0	0	0.000136561	0	4.26E-05	0.000119076	4.42E-05	0	7.34E-05
k__Bacteria;p__Firmicutes;c__Bacilli;o__Lactobacillales;f__Streptococcaceae;g__Streptococcus	0.000458342	0.000708408	0.000669942	0.000553628	0.001696204	0.00076773	0.000906367	0.002768262	0.019188611	0.002483094	0.002250118	0.000499098	0.003354706	0.000192003	0.002257501	0.002017732	0.000595102	0.00231454	0.001376262	0.002118586	0.008480191	0.002423953	0.000749655	0.000468883	0.00797809	0.000132644	0.000629855	0.003228884
k__Bacteria;p__Firmicutes;c__Bacilli;o__Turicibacterales;f__Turicibacteraceae;g__Turicibacter	0	0.000653915	0	0.000295268	0.00011698	0.000159944	5.04E-05	0.000553652	0.000216515	0.000792477	0.000177641	0.001036588	0.00808917	0	0.000509758	0.00018343	4.58E-05	0.009732938	0	0.000192599	2.21E-05	0.000409682	0	0.00014919	0.001428912	0.001724367	0	0.000330227
k__Bacteria;p__Firmicutes;c__Clostridia;o__Clostridiales;Other;Other	0.000534732	0.005422048	0.002158702	0.002362147	0.003392408	0.002047279	0.004129006	0.02135022	0.000487158	0.004279374	0.0039081	0.00664184	0.006844683	0.000864014	0.004515001	0.002996026	0.001510643	0.02115727	0.000834098	0.001045536	0.003025485	0.012802567	0.000591833	0.00200341	0.001746448	0.005084671	0.000839807	0.005357012
k__Bacteria;p__Firmicutes;c__Clostridia;o__Clostridiales;f__;g__	0.016296598	0.027273718	0.046895936	0.051302871	0.077148038	0.061418381	0.010146278	0.043980761	0.043140545	0.037510566	0.032804358	0.075478942	0.086410735	0.047328757	0.031859889	0.013115255	0.129411765	0.103590504	0.107390108	0.073490164	0.02162007	0.034071899	0.155652002	0.01127451	0.029967453	0.085068754	0.025876548	0.058303368
k__Bacteria;p__Firmicutes;c__Clostridia;o__Clostridiales;f__Christensenellaceae;g__	0.000152781	0.00046319	7.44E-05	0.000184543	0.013745101	0.002655065	0.000302122	0.004048583	0	0.001849112	0.001421127	0.001228548	0.001731461	0.001632026	0.001492863	0	0.000183108	0.000652819	0.000458754	0.007676434	0	0.002662934	0.004103373	0.000106564	0.000277844	0.018304815	0.000524879	0.000953988
k__Bacteria;p__Firmicutes;c__Clostridia;o__Clostridiales;f__Christensenellaceae;g__Christensenella	0	5.45E-05	0	0	0.000175469	3.20E-05	0	0	0	0	0	0.000115176	0	0	0	0	0	0	0	0	0	0	3.95E-05	0	7.94E-05	0.000176858	0	0
k__Bacteria;p__Firmicutes;c__Clostridia;o__Clostridiales;f__Clostridiaceae;Other	7.64E-05	0.000408697	0	0.000221451	0.000175469	0.000319887	7.55E-05	0	0	0.000105664	0.000118427	0.001766038	2.71E-05	0.000336005	0.000109234	0.000458575	0	0.000890208	0	5.50E-05	0	0.001365607	0	8.53E-05	0	0.000663218	0.000104976	0.000183459
k__Bacteria;p__Firmicutes;c__Clostridia;o__Clostridiales;f__Clostridiaceae;g__	0.000916684	0.018336875	0.000297752	0.004908836	0.003099959	0.024567352	0.000679775	0.003667947	2.71E-05	0.003909552	0.002427759	0.004338312	0.000838677	0.005664091	0.00167492	0.018281871	9.16E-05	0.013353116	0.000542164	0.006713441	0	0.121812161	0.000907477	0.001193521	0.002381519	0.029844807	0.000367415	0.001504366
k__Bacteria;p__Firmicutes;c__Clostridia;o__Clostridiales;f__Clostridiaceae;g__Candidatus Arthromitus	0	2.72E-05	0	0	0	6.40E-05	0.000151061	6.92E-05	5.41E-05	0.000158495	0.000177641	0.000115176	8.12E-05	0	3.64E-05	9.17E-05	0	0	0	8.25E-05	0.000110419	3.41E-05	0.000118367	8.53E-05	7.94E-05	0	0	0.000110076
k__Bacteria;p__Firmicutes;c__Clostridia;o__Clostridiales;f__Clostridiaceae;g__Clostridium	0.001222245	0.00378726	0.003945214	0.005130287	0.003041469	0.003678705	0.000679775	0.005467317	0.007172048	0.009509721	0.003138323	0.001881215	0.004004004	0.002832045	0.000910283	0.000733721	0.000320439	0.001216617	0.002377179	0.003329206	0.004681772	0.002901915	0.000749655	0.00029838	0.005199651	0.005880532	0.000314928	0.011851471
k__Bacteria;p__Firmicutes;c__Clostridia;o__Clostridiales;f__Dehalobacteriaceae;g__	0	0	0	0	0	0	0	0	0	0	0	0	0	0	0	0	0	0	0	0.000137571	0	0	0	0	0	4.42E-05	0	0
k__Bacteria;p__Firmicutes;c__Clostridia;o__Clostridiales;f__Dehalobacteriaceae;g__Dehalobacterium	0	0	0	0	5.85E-05	0.000127955	0	6.92E-05	0	0	0	0	5.41E-05	9.60E-05	0	0	0	0	0	0.000137571	0	6.83E-05	0.000118367	0	0	0.000176858	0	0
k__Bacteria;p__Firmicutes;c__Clostridia;o__Clostridiales;f__Eubacteriaceae;g__Anaerofustis	0	0	0	0	0	0	0	0	0	0	0	3.84E-05	0	0	0	0	0	0	0	0	0	0	0	0	3.97E-05	0	0	0
k__Bacteria;p__Firmicutes;c__Clostridia;o__Clostridiales;f__Eubacteriaceae;g__Pseudoramibacter_Eubacterium	0	0	0	0	0	0.000159944	0	0	0	0	0	0	0	0	0	0	0	0	0	0	0	0	0	0	0	0	0	0
k__Bacteria;p__Firmicutes;c__Clostridia;o__Clostridiales;f__Lachnospiraceae;Other	0.003513954	0.001525802	0.015929731	0.009633129	0.005205592	0.002591088	0.001560966	0.013253054	0.005088094	0.003751057	0.011605874	0.006027566	0.007980954	0.002592041	0.003422662	0.002598594	0.007598993	0.002077151	0.004629243	0.028999862	0.019963783	0.00194599	0.00343263	0.002280477	0.006072874	0.001105363	0.003516691	0.012548617
k__Bacteria;p__Firmicutes;c__Clostridia;o__Clostridiales;f__Lachnospiraceae;g__	0.091541047	0.082529562	0.222718476	0.242599838	0.10194771	0.132817248	0.041818777	0.097719644	0.19323933	0.176510989	0.314602084	0.20478366	0.122987853	0.073345174	0.054689776	0.061540813	0.226504921	0.16652819	0.122612395	0.18101527	0.355903008	0.123177768	0.14626159	0.082843137	0.127093752	0.05955697	0.092168801	0.40184927
k__Bacteria;p__Firmicutes;c__Clostridia;o__Clostridiales;f__Lachnospiraceae;g__Anaerostipes	0.002189855	0	0.000967694	0.000147634	0.009709306	0.000447842	0.000956721	0.007266687	0.011962435	0.002430262	0.002013264	0.004683841	0.003922842	0.000816013	7.28E-05	0	0.000366217	0.003679525	0.001584786	0	0.003003401	0.001604588	0.000473466	2.13E-05	0.002183059	0.000707432	0.000997271	0.003559111
k__Bacteria;p__Firmicutes;c__Clostridia;o__Clostridiales;f__Lachnospiraceae;g__Blautia	0.017442453	0.030052858	0.168453179	0.13301838	0.219453705	0.065608906	0.032704751	0.044465206	0.099353162	0.104078614	0.143948366	0.199677506	0.133782431	0.048576777	0.090445674	0.068572302	0.085511559	0.04462908	0.05613479	0.08829275	0.233381918	0.042094841	0.101400671	0.025809889	0.111732952	0.030596454	0.126548394	0.062412857
k__Bacteria;p__Firmicutes;c__Clostridia;o__Clostridiales;f__Lachnospiraceae;g__Coprococcus	0.019708698	0.025584437	0.010793509	0.060124013	0.036380652	0.036403186	0.016516025	0.021315616	0.01742943	0.034710482	0.037363809	0.048834799	0.017152287	0.019536313	0.077155549	0.023479058	0.015793088	0.024599407	0.035198932	0.028174439	0.008237269	0.046294084	0.067784573	0.025021313	0.030483448	0.017906884	0.0199979	0.027115286
k__Bacteria;p__Firmicutes;c__Clostridia;o__Clostridiales;f__Lachnospiraceae;g__Dorea	0.004888979	0.005067844	0.012058955	0.036391821	0.024448734	0.020280861	0.009617563	0.020035295	0.009201873	0.013947591	0.016046897	0.025223634	0.008062116	0.009312149	0.028546461	0.006542342	0.010940719	0.010118694	0.012886813	0.023634613	0.025617243	0.008296064	0.025646084	0.007054561	0.021235215	0.011318919	0.016743649	0.012071623
k__Bacteria;p__Firmicutes;c__Clostridia;o__Clostridiales;f__Lachnospiraceae;g__Lachnobacterium	7.64E-05	0.00324233	0	3.69E-05	5.85E-05	0.000127955	0.000931544	0.00750891	0	0.01717033	0.009651824	7.68E-05	0	0.003360054	0	3.06E-05	0.000228885	5.93E-05	0.001126032	0	0	0	0	0	0	0	0.000367415	0.000220151
k__Bacteria;p__Firmicutes;c__Clostridia;o__Clostridiales;f__Lachnospiraceae;g__Lachnospira	0.00089122	0.004768133	0.00297752	0.000775079	0.00579049	0.006397748	0.000352476	0.007093671	0.04779561	0.003275571	0.001776409	0.002226744	0.012823634	0.004416071	0.000801049	0.000244574	0.008651865	0.004777448	0.006255734	0.011060669	0.005852215	0.003106756	0.0003551	0.004219949	0.007223942	0.000176858	0.000157464	0.017722169
k__Bacteria;p__Firmicutes;c__Clostridia;o__Clostridiales;f__Lachnospiraceae;g__Oribacterium	0	0	0	0	0	0	0	0	0	0	5.92E-05	0	0	0	0	0	0	0	0	0	0	0	0	0	0	0	0	3.67E-05
k__Bacteria;p__Firmicutes;c__Clostridia;o__Clostridiales;f__Lachnospiraceae;g__Pseudobutyrivibrio	0	0	0	0	0	6.40E-05	0	0	0	0	0	0	0	0	0	0	0	0	0	0	0	0	0	0	0	0	0	0
k__Bacteria;p__Firmicutes;c__Clostridia;o__Clostridiales;f__Lachnospiraceae;g__Roseburia	0.021414748	0.020026157	0.017567366	0.003838488	0.005381061	0.014554877	0.029557642	0.036160421	0.029229478	0.011200338	0.021316911	0.007524859	0.074561048	0.015936255	0.006335567	0.017395292	0.063126574	0.03462908	0.008674618	0.038547255	0.006448478	0.003038476	0.001657132	0.017263427	0.037310471	0.000574789	0.001102246	0.021244588
k__Bacteria;p__Firmicutes;c__Clostridia;o__Clostridiales;f__Lachnospiraceae;g__[Ruminococcus]	0.006289468	0.014794834	0.078383207	0.017642282	0.043867345	0.022616039	0.00329817	0.020519741	0.010663347	0.020921386	0.017112743	0.041117979	0.001974948	0.012192195	0.031787067	0.004616325	0.00686656	0.003204748	0.007131537	0.031723758	0.022989267	0.005598989	0.008995857	0.017860188	0.030602524	0.012822213	0.01165232	0.023592867
k__Bacteria;p__Firmicutes;c__Clostridia;o__Clostridiales;f__Peptococcaceae;g__	5.09E-05	0	0	0	0	0	0	0.00010381	0	5.28E-05	0.000296068	0	0.000297595	0	0	0	4.58E-05	0	0.00016682	5.50E-05	0	0	0	0	0	4.42E-05	0	0.001064064
k__Bacteria;p__Firmicutes;c__Clostridia;o__Clostridiales;f__Peptococcaceae;g__Peptococcus	0	0	0	0	0.005965959	0	0	0.002249213	0	0.001954776	0.001065846	0	0	0.001392022	0.004260122	0	0	0	0	0	0	0.003038476	0	0.000277067	0	0	0	7.34E-05
k__Bacteria;p__Firmicutes;c__Clostridia;o__Clostridiales;f__Peptococcaceae;g__rc4-4	0	0.000163479	0	0	0	0.000319887	0	0	0	0.000105664	0.000118427	0	2.71E-05	0.000336005	0	9.17E-05	0.000411994	0.000237389	4.17E-05	0.000137571	0	0	0.000315644	0	0.000476304	0	0.000157464	0
k__Bacteria;p__Firmicutes;c__Clostridia;o__Clostridiales;f__Peptostreptococcaceae;g__	0.004125076	0.030189091	0.003870776	0.006385178	0.002164122	0.012571575	0.000856013	0.001522544	0.000378901	0.002430262	0.002190905	0.07167812	0.003435868	0.003072049	0.002257501	0.018098441	0.00077821	0.027477745	0.001209442	0.002503783	6.63E-05	0.01526066	0.001065299	0.004880648	0.001071684	0.024804351	0.001627126	0.011007559
k__Bacteria;p__Firmicutes;c__Clostridia;o__Clostridiales;f__Peptostreptococcaceae;g__Peptostreptococcus	0	0	0	0	0	0	0	0	0	0	0	0	0	4.80E-05	0.000473347	0	0	0	0	0	0	0	0	0	0	0	0	0
k__Bacteria;p__Firmicutes;c__Clostridia;o__Clostridiales;f__Ruminococcaceae;Other	0	2.72E-05	0	0	0	0	0	0.000242223	0	0.00058115	0.000414495	0.000230353	0.021291562	0.001200019	0	0	0.003570611	2.97E-05	0.000125115	0.000357683	2.21E-05	0.000375542	3.95E-05	0	0	4.42E-05	0	0.000110076
k__Bacteria;p__Firmicutes;c__Clostridia;o__Clostridiales;f__Ruminococcaceae;g__	0.066052149	0.066236172	0.083221676	0.059459659	0.111247587	0.1838073	0.034492308	0.276791584	0.028146905	0.082206255	0.052877783	0.090989365	0.049238428	0.082801325	0.072859015	0.016569856	0.027100023	0.074362018	0.15443323	0.106919796	0.040060068	0.233689529	0.214795818	0.016453538	0.105779154	0.366759517	0.057159353	0.10721362
k__Bacteria;p__Firmicutes;c__Clostridia;o__Clostridiales;f__Ruminococcaceae;g__Faecalibacterium	0.011203911	0.006811618	0.007592675	0.098435078	0.005965959	0.044560315	0.010574284	0.017024811	0.017375301	0.027525359	0.015158693	0.004952586	0.014555096	0.086065377	0.006335567	0.002048303	0.009338521	0.006884273	0.008049045	0.004017059	0.000132503	0.049708101	0.017833892	0.008034953	0.020163531	0.025909714	0.112324165	0.018859617
k__Bacteria;p__Firmicutes;c__Clostridia;o__Clostridiales;f__Ruminococcaceae;g__Oscillospira	0.003768588	0.003133344	0.00409409	0.004871927	0.009241387	0.012251687	0.002819809	0.007751133	0.000676608	0.008558749	0.006039792	0.006488271	0.004355707	0.006384102	0.008556656	0.001284011	0.005493248	0.006706231	0.011176912	0.008034117	0.011329005	0.011266259	0.028289603	0.002259165	0.011034373	0.032718751	0.007033382	0.011924855
k__Bacteria;p__Firmicutes;c__Clostridia;o__Clostridiales;f__Ruminococcaceae;g__Ruminococcus	0.017340599	0.055800774	0.005582849	0.041669742	0.085687548	0.017401875	0.075001888	0.036437247	0.00162386	0.031751902	0.019599716	0.019925519	0.269485702	0.206403302	0.020244684	0.007612351	0.04509041	0.134866469	0.108891484	0.027624157	0.061415132	0.072718582	0.033182087	0.005498721	0.178772724	0.010434629	0.009920218	0.084648125
k__Bacteria;p__Firmicutes;c__Clostridia;o__Clostridiales;f__Veillonellaceae;g__	0	0	0	0	0	0.006877579	0	0	0	0	0	0	0	0	0	0	0	0	0	0.00764892	0	0	0	0	0	0	0	0
k__Bacteria;p__Firmicutes;c__Clostridia;o__Clostridiales;f__Veillonellaceae;g__Acidaminococcus	0	0	0	0	0	0	0.004607367	0	0	0	0.001184273	0.000614274	8.12E-05	0	0.001602097	0.000917151	0	0	0	0	0	0	0	0	0	0	0	0
k__Bacteria;p__Firmicutes;c__Clostridia;o__Clostridiales;f__Veillonellaceae;g__Dialister	0.059889998	0.024113127	0	7.38E-05	0	0.029525607	0	0	2.71E-05	5.28E-05	0	0	0.007899792	0.008688139	0.009175648	0.015499847	0	0.004777448	0.00417049	0.000302655	0.002385054	0.011300399	0.021069244	0.007736573	0	0	0.009185387	0.008182285
k__Bacteria;p__Firmicutes;c__Clostridia;o__Clostridiales;f__Veillonellaceae;g__Megamonas	0	2.72E-05	0	0	0	0.007005534	0	0.000276826	0	5.28E-05	0	3.84E-05	2.71E-05	4.80E-05	3.64E-05	0.504646897	0.000137331	0.021839763	8.34E-05	8.25E-05	0	0	0	2.13E-05	0	0	0.004776401	0
k__Bacteria;p__Firmicutes;c__Clostridia;o__Clostridiales;f__Veillonellaceae;g__Megasphaera	0	0.002888126	0	0	0	3.20E-05	0.00956721	0	0.000135322	0	0	0.000652666	0	0.003552057	0.003058549	0.008804647	0	0	0	0	0	0.003414018	0	0.001172208	3.97E-05	0	0	0
k__Bacteria;p__Firmicutes;c__Clostridia;o__Clostridiales;f__Veillonellaceae;g__Mitsuokella	0	0.008010463	0	0.003174134	0.001871673	0	0.035071376	0	0.000297708	0	0	0	0	0.005520088	0.002403146	0	0	0	0	0	0	0.004335803	0	0.006926684	0	0	0	0
k__Bacteria;p__Firmicutes;c__Clostridia;o__Clostridiales;f__Veillonellaceae;g__Phascolarctobacterium	0	0.000299711	0.001191008	0.007566251	0.00274902	0.00127955	0.013117148	0.016332745	0.011231698	0.011622992	0.01089531	0.002418705	0.004274545	4.80E-05	0.000182057	0	0.004303044	0	0.003711736	0.001100564	0	0	0.000276189	0.003346121	0.006311026	0.003360304	0	0
k__Bacteria;p__Firmicutes;c__Clostridia;o__Clostridiales;f__Veillonellaceae;g__Veillonella	5.09E-05	0.000190725	0	0	0	3.20E-05	0	6.92E-05	0.000514222	5.28E-05	5.92E-05	3.84E-05	0.000541082	0	0	3.06E-05	0	0.001602374	4.17E-05	0	0	0.000648663	0	2.13E-05	3.97E-05	0	0	7.34E-05
k__Bacteria;p__Firmicutes;c__Clostridia;o__Clostridiales;f__[Mogibacteriaceae];Other	0	2.72E-05	0	0	0	0.000383865	0	0	0	0	0	0	2.71E-05	4.80E-05	0.008775124	0	4.58E-05	0.000118694	8.34E-05	0	0	3.41E-05	0	0.000255754	0	4.42E-05	0	0
k__Bacteria;p__Firmicutes;c__Clostridia;o__Clostridiales;f__[Mogibacteriaceae];g__	0.000229171	0.001634788	0.00223314	0.002140695	0.003099959	0.002143246	0.000604245	0.001557147	5.41E-05	0.001584954	0.001184273	0.004568664	0.001217434	0.001392022	0.004951937	0.000703149	0.000823987	0.000890208	0.002752523	0.005420278	0.000772934	0.001399747	0.00386664	0.000575448	0.001031992	0.010257771	0.002309469	0.00040361
k__Bacteria;p__Firmicutes;c__Clostridia;o__Clostridiales;f__[Mogibacteriaceae];g__Mogibacterium	0	0	0	0	0.001052816	0	0	3.46E-05	0	5.28E-05	0	0	0	0	0	0	0	0	4.17E-05	0	0	0	0	0	0	0	0	0
k__Bacteria;p__Firmicutes;c__Clostridia;o__Clostridiales;f__[Tissierellaceae];g__Anaerococcus	0	0	0	0	0	0	2.52E-05	0	0	0	0	0	0	0	3.64E-05	0	0	5.93E-05	0	0	0	0	0	0	0	0	5.25E-05	0
k__Bacteria;p__Firmicutes;c__Clostridia;o__Clostridiales;f__[Tissierellaceae];g__Finegoldia	0	0	0	3.69E-05	5.85E-05	0	2.52E-05	0	0	0	0	0	0	0	0.000145645	6.11E-05	0	0	0	0	4.42E-05	0	0	0	3.97E-05	0	0	0
k__Bacteria;p__Firmicutes;c__Clostridia;o__Clostridiales;f__[Tissierellaceae];g__Parvimonas	0	0	0	0	0	0	0	6.92E-05	0	0	0	0	0	0	0.000473347	0	0	0.000118694	0	0	0	0	0	2.13E-05	0	8.84E-05	0	3.67E-05
k__Bacteria;p__Firmicutes;c__Clostridia;o__Clostridiales;f__[Tissierellaceae];g__Peptoniphilus	0	0	0	0	5.85E-05	0	0	0	0	0	0	0	0	0	0	0	0	0	0	8.25E-05	0	0	0	4.26E-05	0	0	0	0
k__Bacteria;p__Firmicutes;c__Clostridia;o__Clostridiales;f__[Tissierellaceae];g__WAL_1855D	0	0	0	0	0	0	0	6.92E-05	0	0	0	0	0	0	0.000109234	0	0	2.97E-05	0	2.75E-05	0	0	0	0	0	4.42E-05	0	3.67E-05
k__Bacteria;p__Firmicutes;c__Clostridia;o__SHA-98;f__;g__	0	0	0	0	0.000175469	3.20E-05	0	0	0	0	0	0	2.71E-05	9.60E-05	0	0	0	0	4.17E-05	5.50E-05	0	0	0	0	0	0	0	0
k__Bacteria;p__Firmicutes;c__Erysipelotrichi;o__Erysipelotrichales;f__Erysipelotrichaceae;g__	0.00252088	0.001226091	0.060741402	0.042038828	0.034508978	0.00735741	0.003927591	0.010069553	0.126823459	0.006339814	0.00568451	0.018812147	0.026594162	0.007104114	0	0.003821461	0.004898146	0.017982196	0.003670031	0.010015133	0.003312575	0.000102421	0.00958769	0.000341006	0.016789712	0.017155237	0.005038841	0.012034931
k__Bacteria;p__Firmicutes;c__Erysipelotrichi;o__Erysipelotrichales;f__Erysipelotrichaceae;g__Bulleidia	0	0	0	0	0	0	0	0	0	0	0	0	0	0	0	0	0	0	0	0	0	3.41E-05	0	0	0	0	0	0
k__Bacteria;p__Firmicutes;c__Erysipelotrichi;o__Erysipelotrichales;f__Erysipelotrichaceae;g__Catenibacterium	0	0.05629121	7.44E-05	3.69E-05	5.85E-05	3.20E-05	0	0	5.41E-05	0	5.92E-05	0	0.000108216	0.002064033	0.364914069	3.06E-05	0	5.93E-05	4.17E-05	0	0	0.021747294	7.89E-05	0.011807332	7.94E-05	0.000132644	0.37208692	0.000110076
k__Bacteria;p__Firmicutes;c__Erysipelotrichi;o__Erysipelotrichales;f__Erysipelotrichaceae;g__Clostridium	0	0	0	0	5.85E-05	0	0	0	0	0.000422654	0.000118427	0	0	0	0	0	0	0	4.17E-05	0	0	0	0	0	0	0	0	0
k__Bacteria;p__Firmicutes;c__Erysipelotrichi;o__Erysipelotrichales;f__Erysipelotrichaceae;g__Coprobacillus	0	5.45E-05	0.000297752	7.38E-05	0.000994326	0	0.000251769	0	2.71E-05	0	0	3.84E-05	0.000216433	0	0	0	0	5.93E-05	0.000834098	0	0.000662515	3.41E-05	3.95E-05	0	0.000158768	0.00137065	0	0
k__Bacteria;p__Firmicutes;c__Erysipelotrichi;o__Erysipelotrichales;f__Erysipelotrichaceae;g__Holdemania	2.55E-05	5.45E-05	7.44E-05	0	0	0	2.52E-05	3.46E-05	0	0	5.92E-05	3.84E-05	0.000324649	4.80E-05	0	3.06E-05	9.16E-05	0.000148368	0	0.000247627	0	0	0.0003551	0	3.97E-05	0.000309502	0.000104976	3.67E-05
k__Bacteria;p__Firmicutes;c__Erysipelotrichi;o__Erysipelotrichales;f__Erysipelotrichaceae;g__[Eubacterium]	0.000483805	0.034957223	0.000818818	0.082859674	0.025326081	0.065193052	0.073214331	0.031800408	0.054236921	0.040786137	0.021494552	0.064921104	2.71E-05	0.005712091	0.00699097	0.000122287	0.003067063	0.000474777	0.108891484	0.036483698	0.003754251	0.050937148	0.001736043	0.020886616	0.012383901	0.010699916	0.012387151	0.000183459
k__Bacteria;p__Firmicutes;c__Erysipelotrichi;o__Erysipelotrichales;f__Erysipelotrichaceae;g__cc_115	5.09E-05	2.72E-05	0	0	5.85E-05	0.000191932	0.000327299	0	0	0	0	0	2.71E-05	0	3.64E-05	0	0	2.97E-05	0	0.000110056	0	0	0	0	0	0.007428041	5.25E-05	0.000183459
k__Bacteria;p__Firmicutes;c__Erysipelotrichi;o__Erysipelotrichales;f__Erysipelotrichaceae;g__p-75-a5	0	0	0	0	0	0	0	0	0	0	0	0	0	0	7.28E-05	0	0	0	0	0	0	0	0	0	0	0	0	0
k__Bacteria;p__Fusobacteria;c__Fusobacteriia;o__Fusobacteriales;f__Fusobacteriaceae;g__Fusobacterium	0	0.000108986	0	0	0	0	0	0	0	0	0	0	0	0	0.000691815	0	0	0	0	0	0	0	0	0	0	0.000397931	0	0
k__Bacteria;p__Lentisphaerae;c__[Lentisphaeria];o__Victivallales;f__Victivallaceae;g__	0	0	0	0	0	0	0	0	0	0.000105664	0.000118427	0	5.41E-05	0.000144002	0	0	0	0	0.00016682	0	0	0	0.000118367	0	0	0	0	0
k__Bacteria;p__Planctomycetes;c__Planctomycetia;o__Pirellulales;f__Pirellulaceae;g__	0	0	0	0	0	0	0	0	0	0	0	0	0	0	0	0	0	0	0	0	0	0	0	0	0	0	0	0
k__Bacteria;p__Proteobacteria;c__Alphaproteobacteria;o__Caulobacterales;f__Caulobacteraceae;g__Mycoplana	0	0	0	0	0	0	0	0	0	0	0	0	0	0	0	0	0	0	0	0	0	0	0	0	0	0	0	0
k__Bacteria;p__Proteobacteria;c__Alphaproteobacteria;o__RF32;f__;g__	0	0	0	0	0	0	0	0	0	5.28E-05	0	0	0	4.80E-05	0	0	0.000274662	0.00115727	0	0	0	0	0.000631288	0	0	0	0	0
k__Bacteria;p__Proteobacteria;c__Alphaproteobacteria;o__Rhizobiales;f__Bradyrhizobiaceae;g__	0	0	0	0	0	0	0	0	0	0	0	0	0	0	0	3.06E-05	0	0	0	0	0	0	0	0	0	0	0	0
k__Bacteria;p__Proteobacteria;c__Alphaproteobacteria;o__Rhizobiales;f__Bradyrhizobiaceae;g__Balneimonas	0	0	0	0	0	0	0	0	0	0	0	0	0	0	0	0	0	0	0	0	0	0	0	0	0	0	0	0
k__Bacteria;p__Proteobacteria;c__Alphaproteobacteria;o__Rhizobiales;f__Hyphomicrobiaceae;g__Rhodoplanes	0	0	0	0	0	0	0	0	0	0	0	0	0	0	0	3.06E-05	0	5.93E-05	0	2.75E-05	0	3.41E-05	0	0	0	0	0	0
k__Bacteria;p__Proteobacteria;c__Alphaproteobacteria;o__Rhodospirillales;f__Acetobacteraceae;g__	0	0	0	0	0	0	0	0	0	0	0	0	0	0	0	0	0	0	0	0	0	0	0	0	0	0	0	0
k__Bacteria;p__Proteobacteria;c__Alphaproteobacteria;o__Rhodospirillales;f__Rhodospirillaceae;g__	0	0	0	0	0	0	0	0	0	0	0	0	0	0	0	0	0	0	0	0	0	0	0	0	0	0	0	0
k__Bacteria;p__Proteobacteria;c__Alphaproteobacteria;o__Sphingomonadales;f__Erythrobacteraceae;g__	0	0	0	0	0	0	0	0	0	0	0	0	0	0	0	0	0	0	0	0	0	0	0	0	0	0	0	0
k__Bacteria;p__Proteobacteria;c__Betaproteobacteria;o__Burkholderiales;f__Alcaligenaceae;g__Sutterella	0.003844979	0.000136232	0	0	0.000584898	0.000543809	0.001661673	0.000415239	0	0.000950972	0.001598768	3.84E-05	0.000189379	0.003264052	0	3.06E-05	0.00343328	0.001068249	0.004253899	0.001403219	0.004394682	0	0.00307753	0.001768968	0.000317536	0.000353716	0.000472391	0
k__Bacteria;p__Proteobacteria;c__Betaproteobacteria;o__Burkholderiales;f__Comamonadaceae;g__	2.55E-05	0	0	0	0	0	0	0	0	0	0	0	0	0	0	0	0	0	0	0	0	0	0	0	0	0	0	0
k__Bacteria;p__Proteobacteria;c__Betaproteobacteria;o__Burkholderiales;f__Comamonadaceae;g__Tepidimonas	0	0	0	0	0	0	0	0	0	0	0	0	0	0	0	0	0	0	0	0	0	0	0	0	0	0	0	0
k__Bacteria;p__Proteobacteria;c__Betaproteobacteria;o__Burkholderiales;f__Oxalobacteraceae;g__	0	0	0	0	0	0	0	0	0	0	0	0	2.71E-05	0	0	0	0	0	0	0	0	0	0	0	0	0	0	0
k__Bacteria;p__Proteobacteria;c__Betaproteobacteria;o__Burkholderiales;f__Oxalobacteraceae;g__Janthinobacterium	0	0	0	0	0	0	0	0	0	0	0	0	0	0	0	0	0	0	0	0	0	0	0	0	0	0	0	0
k__Bacteria;p__Proteobacteria;c__Betaproteobacteria;o__Burkholderiales;f__Oxalobacteraceae;g__Oxalobacter	0	0	0	0	0.00011698	0.000191932	0	0	0	0	5.92E-05	0	5.41E-05	0.000240004	0	0	0	0	0	0.000137571	0	0	0.000276189	0	0	0.000353716	0	0
k__Bacteria;p__Proteobacteria;c__Betaproteobacteria;o__Burkholderiales;f__Oxalobacteraceae;g__Ralstonia	0	0	7.44E-05	0	0	0	0	0	0	0	0	0	0	0	0	0	4.58E-05	0	0	0	0	0	0	0	0	0	0	0
k__Bacteria;p__Proteobacteria;c__Deltaproteobacteria;o__Desulfobacterales;f__Desulfobulbaceae;g__	0	0	0	0	0	0	0	0	0	0	0	0	0	0	0	0	0	0	0	0	0	0	0	0	0	0	0	0
k__Bacteria;p__Proteobacteria;c__Deltaproteobacteria;o__Desulfovibrionales;f__Desulfovibrionaceae;g__	0	0	0	0	0	0	2.52E-05	0	0	5.28E-05	5.92E-05	0	0	0	0	0	0	0	0	8.25E-05	0	0	0	0	0	0.000265287	0	0
k__Bacteria;p__Proteobacteria;c__Deltaproteobacteria;o__Desulfovibrionales;f__Desulfovibrionaceae;g__Bilophila	0.000229171	0	7.44E-05	0.000110726	5.85E-05	0.000319887	0.000125884	3.46E-05	5.41E-05	5.28E-05	5.92E-05	3.84E-05	0.000108216	0	3.64E-05	0	0	5.93E-05	0.000583869	2.75E-05	0.000375425	6.83E-05	0.0003551	0	7.94E-05	0.000884291	0.000314928	0
k__Bacteria;p__Proteobacteria;c__Deltaproteobacteria;o__Desulfovibrionales;f__Desulfovibrionaceae;g__Desulfovibrio	0	0	0.001191008	0.001845427	0	0.00076773	0	0.00190318	0	0.003169907	0.003848887	0.000499098	0	0.002688043	0.000983105	0	0.001373312	0	0	5.50E-05	0	0	0.006115605	0.000468883	0.001865524	0.005747889	0	0
k__Bacteria;p__Proteobacteria;c__Gammaproteobacteria;o__Aeromonadales;f__Succinivibrionaceae;g__Succinivibrio	0	0	0	0	0	0.007069512	0	0	0	0	0	3.84E-05	0	0	3.64E-05	0	0	0	0	0	0	0	0	0	0	0	0	0
k__Bacteria;p__Proteobacteria;c__Gammaproteobacteria;o__Alteromonadales;f__OM60;g__	0	0	0	0	0	0	0	0	0	0	0	0	0	0	0	0	0	0	0	0	0	0	0	0	0	0	0	0
k__Bacteria;p__Proteobacteria;c__Gammaproteobacteria;o__Alteromonadales;f__Shewanellaceae;g__Shewanella	0	0	0	0	0	0	0	0	0.000135322	0	0	0	0	0	0	0	0	0	0	0	0	0	0	0	0	0	0	0
k__Bacteria;p__Proteobacteria;c__Gammaproteobacteria;o__Enterobacteriales;f__Enterobacteriaceae;Other	0	0	0	0	0	0	0	0	0	0	0	0	0.00059519	0	0	0	4.58E-05	0	0	0	0	0	0	0	0	0	0	0
k__Bacteria;p__Proteobacteria;c__Gammaproteobacteria;o__Enterobacteriales;f__Enterobacteriaceae;g__	0.000560196	0.000108986	0	0.000332177	5.85E-05	0.000287899	0.000226592	0.008304786	0.000838994	0.000105664	0.000473709	0.000115176	0.006222439	0.000336005	0.00280367	0.000214002	4.58E-05	0.000148368	0.000417049	0.000797909	8.83E-05	3.41E-05	0.000118367	6.39E-05	0.010042074	0.00234337	0.000367415	0.000110076
k__Bacteria;p__Proteobacteria;c__Gammaproteobacteria;o__Enterobacteriales;f__Enterobacteriaceae;g__Citrobacter	0	0	0	0	0	0	0	0	8.12E-05	0	0	0	0	0	0.000109234	0	0	0	0	0	0	0	0	0	0	0	0	3.67E-05
k__Bacteria;p__Proteobacteria;c__Gammaproteobacteria;o__Enterobacteriales;f__Enterobacteriaceae;g__Erwinia	0	0	0	0	0	0	5.04E-05	3.46E-05	0	0	0	3.84E-05	0	0	0	0	0	0	0	0	0	0	0	0	0	0	0	0
k__Bacteria;p__Proteobacteria;c__Gammaproteobacteria;o__Enterobacteriales;f__Enterobacteriaceae;g__Klebsiella	0	0	0	0	0	0	0	0	0	0	0	0	0	0	0	0	0	2.97E-05	0	0	0	0	0	0	0	0	0	0
k__Bacteria;p__Proteobacteria;c__Gammaproteobacteria;o__Legionellales;f__Coxiellaceae;g__Rickettsiella	0	0	0	0	0	0	0	0	0	0	0	0	0	4.80E-05	0	6.11E-05	0	0	0	0	0	0	0	0	0	0	0	0
k__Bacteria;p__Proteobacteria;c__Gammaproteobacteria;o__Oceanospirillales;f__Halomonadaceae;g__Halomonas	0	0.000245218	0	0	0	0	0	3.46E-05	5.41E-05	0	0	0	0	0	0	0	0	8.90E-05	0	2.75E-05	0	0	0	0	0	0	0	0
k__Bacteria;p__Proteobacteria;c__Gammaproteobacteria;o__Pasteurellales;f__Pasteurellaceae;g__Haemophilus	0	0.001771021	7.44E-05	0	0	0	0	0.000242223	0.002219275	5.28E-05	0.000236855	7.68E-05	0.00073046	0	0	6.11E-05	0	0.000504451	0	0	0	0.000204841	7.89E-05	8.53E-05	0	0	0	0.000256843
k__Bacteria;p__Proteobacteria;c__Gammaproteobacteria;o__Pseudomonadales;f__Moraxellaceae;g__	0	0	0	0	0	0	0	0	0	0	0	0	0	0	0	0	0	0	0	0	0	0	0	0	0	0	0	0
k__Bacteria;p__Proteobacteria;c__Gammaproteobacteria;o__Pseudomonadales;f__Moraxellaceae;g__Acinetobacter	0	0	0	0	0	0	0	0	0	0	0	0	0	0	0	0	0	0	0	0	0	0	0	0	0	0	0	0
k__Bacteria;p__Proteobacteria;c__Gammaproteobacteria;o__Pseudomonadales;f__Pseudomonadaceae;g__Pseudomonas	0	0	0	0	0	0	0	0	5.41E-05	5.28E-05	5.92E-05	0	0	0	0	0	0	0	0	0	0	0	0	0	0	0	0	0
k__Bacteria;p__Proteobacteria;c__Gammaproteobacteria;o__Vibrionales;f__Pseudoalteromonadaceae;g__Pseudoalteromonas	0	0	0	0	0	0	0	0	0	0	0	0	0	0	0	0	0	0	0	0	0	0	0	0	0	0	0	0
k__Bacteria;p__Proteobacteria;c__Gammaproteobacteria;o__Xanthomonadales;f__Xanthomonadaceae;g__Lysobacter	0	0	0	0	0	0	0	0	0	0	0	0	0	0	0	0	0	0	0	0	0	0	0	0	0	0	0	0
k__Bacteria;p__Spirochaetes;c__[Brachyspirae];o__[Brachyspirales];f__Brachyspiraceae;g__Brachyspira	0	0.000136232	0	0	0	0	0	0	0	0	0	0	0	0	0	0	0	0	0	0	0	0	0	0	0	0	0	0
k__Bacteria;p__Synergistetes;c__Synergistia;o__Synergistales;f__Synergistaceae;Other	0	0	0	0	0	0	0	0	0	0	0	0	0	0.000288005	0	0	0	0	0	0	0	0	0	0	0	0	0	0
k__Bacteria;p__Tenericutes;c__Mollicutes;o__Anaeroplasmatales;f__Anaeroplasmataceae;g__	0	0	0	0	0	0	0	0	0	0	0	0	0	0	0	0	0	0	0	0	0	0	0.000118367	0	0	0	0	0
k__Bacteria;p__Tenericutes;c__Mollicutes;o__RF39;f__;g__	0	0.014794834	0	0.001107256	0.006843306	0.002367167	0	0.016298142	2.71E-05	0.002113271	0.000947418	0	0.009090171	0.004272068	0.014637343	0	0.00187686	0	0	0.012959142	2.21E-05	0.010173774	0.009153679	0.002173913	0.000119076	0	0.000157464	0
k__Bacteria;p__Tenericutes;c__RF3;o__ML615J-28;f__;g__	0	0	0	0	0	0	0	0	0	0	0	0	0	0.001776028	0	0	0	0	0	0.005915532	0	0	0	0	0	0	0	0
k__Bacteria;p__Verrucomicrobia;c__Opitutae;o__[Cerasicoccales];f__[Cerasicoccaceae];g__	0	0	0	0	0	0	0	0	0	0	0.000118427	0	0	0	0	0	0	0	0	0	0	0	0.000197278	0	0	0	0	0
k__Bacteria;p__Verrucomicrobia;c__Verrucomicrobiae;o__Verrucomicrobiales;f__Verrucomicrobiaceae;g__Akkermansia	0	0.000217972	0	0.001217982	0	0.000927673	0	0.000415239	0	0.000369822	0.000769777	0.00053749	2.71E-05	0.002928047	0	0	0.000320439	0.000356083	0	0.008199202	0	0	0.012033932	0	0.001230452	0.003448733	0	0

## Sheet: Yasir 2015 (France and Saudi Ar
Table S2d: Relative abundance resulting from Yasir et al., 2015
# Constructed from biom file
#OTU ID	Normal_French1	Normal_French2	Normal_French3	Normal_French4	Normal_French5	Normal_French6	Normal_French7	Normal_French8	Normal_French9	Normal_French10	Normal_French11	Normal_French12	Normal_French13	Normal_French14	Normal_French15	Normal_French16	Normal_French17	Normal_French18	Normal_French19	Normal_French20	Normal_French21	Normal_French22	Normal_French23	Normal_Saoudi_Run1_1	Normal_Saoudi_Run1_2	Normal_Saoudi_Run1_3	Normal_Saoudi_Run1_4	Normal_Saoudi_Run1_5	Normal_Saoudi_Run1_6	Normal_Saoudi_Run1_7	Normal_Saoudi_Run1_8	Normal_Saoudi_Run1_9	Obese_French_Run1_2	Obese_French_Run1_3	Obese_French_Run1_4	Obese_French_Run1_5	Obese_French_Run1_6	Obese_French_Run1_7	Obese_French_Run1_8	Obese_French_Run1_9	Obese_French_Run1_10	Obese_French_Run1_11	Obese_French_Run1_12	Obese_French_Run2_1	Obese_French_Run2_2	Obese_French_Run2_3	Obese_French_Run2_4	Obese_French_Run2_5	Obese_French_Run2_6
k__Archaea;p__Euryarchaeota;c__Methanobacteria;o__Methanobacteriales;f__Methanobacteriaceae;g__Methanobrevibacter	0	0	0.0001	0	0.1247	0	0	0.0001	0.0382	0	0	0.005	0.0005	0.0074	0	0	0	0.0002	0	0	0	0	0.0128	0	0	0	0	0	0	0	0	0	0	0	0	0	0	0	0	0	0	0	0	0	0	0	0	0.0113	0.0333
k__Archaea;p__Euryarchaeota;c__Methanobacteria;o__Methanobacteriales;f__Methanobacteriaceae;g__Methanosphaera	0	0	0	0	0	0	0	0	0	0	0	0.0013	0	0.0016	0	0	0	0	0	0	0	0	0.0048	0	0	0	0	0	0	0	0	0	0	0	0	0	0	0	0	0	0	0	0	0	0	0	0	0.0016	0
k__Bacteria;p__Actinobacteria;c__Actinobacteria;o__Actinomycetales;f__Actinomycetaceae;g__Actinomyces	0.0008	0.0069	0.0014	0.0001	0.0047	0.0001	0.0009	0.002	0.0014	0.0002	0.0004	0.001	0.0035	0.001	0.0014	0.0008	0.0009	0	0.0005	0.001	0.0029	0.0003	0.0008	0.0003	0.0004	0.0011	0.0008	0.0007	0.0011	0.0009	0.0028	0.004	0.0008	0.0015	0.001	0.0005	0.0008	0.0011	0.0026	0.0003	0.0006	0.0016	0.0037	0.1475	0.0012	0.0017	0.0005	0	0.0007
k__Bacteria;p__Actinobacteria;c__Actinobacteria;o__Actinomycetales;f__Brevibacteriaceae;g__Brevibacterium	0	0	0	0	0	0	0	0	0	0	0	0	0	0	0	0	0	0	0	0	0	0	0	0	0	0	0	0	0	0	0	0	0	0	0	0	0	0	0	0	0	0	0	0.0014	0	0	0	0	0
k__Bacteria;p__Actinobacteria;c__Actinobacteria;o__Actinomycetales;f__Corynebacteriaceae;g__Corynebacterium	0	0	0	0	0	0	0	0	0	0	0	0	0	0	0	0	0	0	0	0.0001	0	0	0	0	0	0	0	0	0	0	0	0	0	0	0	0	0	0	0	0	0	0.0001	0	0.0745	0	0	0	0	0
k__Bacteria;p__Actinobacteria;c__Actinobacteria;o__Actinomycetales;f__Dietziaceae;g__Dietzia	0	0	0	0	0	0	0	0	0	0	0	0	0	0	0	0	0	0	0	0	0	0	0	0	0	0	0	0	0	0	0	0	0	0	0	0	0	0	0	0	0	0	0	0.0027	0	0	0	0	0
k__Bacteria;p__Actinobacteria;c__Actinobacteria;o__Actinomycetales;f__Micrococcaceae;g__Kocuria	0	0	0	0	0	0	0	0	0	0	0	0	0	0	0	0	0	0	0	0	0	0	0	0	0	0	0	0	0	0	0	0	0	0.0001	0	0	0	0	0	0	0	0	0	0.0004	0	0	0	0	0
k__Bacteria;p__Actinobacteria;c__Actinobacteria;o__Actinomycetales;f__Micrococcaceae;g__Micrococcus	0	0	0	0	0	0	0	0	0	0	0	0	0	0	0	0	0	0	0	0	0	0	0	0	0	0	0	0	0.0001	0	0	0	0	0	0	0	0	0	0	0	0	0	0	0.099	0	0	0	0	0
k__Bacteria;p__Actinobacteria;c__Actinobacteria;o__Actinomycetales;f__Micrococcaceae;g__Rothia	0	0.002	0.0001	0	0.001	0	0.0002	0.0007	0.0001	0	0.0002	0.0001	0	0.0001	0.0002	0	0.0004	0	0	0	0.0004	0.0003	0	0	0	0.0014	0	0.0003	0.0002	0.0001	0.0004	0	0	0.0009	0	0	0.0004	0.0011	0	0	0.0001	0.0022	0.0039	0	0.0001	0.0009	0	0	0.0002
k__Bacteria;p__Actinobacteria;c__Actinobacteria;o__Actinomycetales;f__Nocardiopsaceae;Other	0	0	0	0	0	0	0	0	0	0	0	0	0	0	0	0	0	0	0	0	0	0	0	0	0	0	0	0.0002	0	0	0	0	0	0	0	0	0	0	0.0001	0	0	0.0001	0	0.0004	0	0	0	0	0
k__Bacteria;p__Actinobacteria;c__Actinobacteria;o__Actinomycetales;f__Nocardiopsaceae;g__	0	0	0.0003	0	0	0	0	0	0	0	0	0	0	0	0	0	0	0	0	0	0	0	0	0.0004	0.0004	0.0009	0.0009	0.0014	0.0007	0.0001	0.0001	0.0007	0.0006	0.0004	0.0007	0.0007	0.0005	0.0003	0.0007	0.0005	0.0006	0.0006	0.0005	0.0813	0.0003	0.0006	0.0006	0.0005	0.0003
k__Bacteria;p__Actinobacteria;c__Actinobacteria;o__Actinomycetales;f__Propionibacteriaceae;g__	0	0.0013	0	0	0.0002	0	0.0013	0	0	0	0.0007	0	0	0	0	0	0	0	0.0001	0	0.0001	0	0	0	0	0	0	0	0	0	0	0	0	0	0	0	0	0	0	0	0	0	0	0	0	0	0	0	0
k__Bacteria;p__Actinobacteria;c__Actinobacteria;o__Bifidobacteriales;f__Bifidobacteriaceae;Other	0.0001	0	0	0	0	0	0	0	0	0	0	0	0	0	0	0	0	0	0	0	0	0	0	0	0	0	0	0	0	0	0	0	0	0	0	0	0.0001	0	0.0002	0	0	0	0	0	0	0	0	0	0.0001
k__Bacteria;p__Actinobacteria;c__Actinobacteria;o__Bifidobacteriales;f__Bifidobacteriaceae;g__Bifidobacterium	0.0299	0.0804	0.3973	0.0065	0.0583	0.0367	0.1428	0.1373	0.2078	0.0647	0.0428	0.2789	0.1927	0.2701	0.0747	0.0501	0.039	0.0031	0.0712	0.7935	0.1531	0.1416	0.0324	0.1536	0.2013	0.1584	0.1875	0.163	0.0717	0.2672	0.4981	0.1225	0.0079	0.0184	0.076	0.0171	0.1994	0.0379	0.2869	0.0553	0.2976	0.0044	0.0109	0.1267	0.0076	0.0174	0.0701	0.0131	0.2011
k__Bacteria;p__Actinobacteria;c__Coriobacteriia;o__Coriobacteriales;f__Coriobacteriaceae;g__	0.0047	0.0036	0.0053	0.0082	0.002	0.0004	0.012	0.0237	0.0212	0.0025	0.0121	0.0051	0.011	0.0026	0.0007	0.0002	0.0069	0.0096	0.0041	0.0028	0.0001	0.0023	0.5954	0.0016	0.0003	0.0252	0.003	0.0045	0	0.0299	0.0013	0.0015	0.0002	0.0022	0.0095	0.0025	0.0089	0.0111	0.0007	0.0071	0.0012	0.0012	0.0201	0.0049	0.0001	0.0024	0.0087	0.0019	0.0118
k__Bacteria;p__Actinobacteria;c__Coriobacteriia;o__Coriobacteriales;f__Coriobacteriaceae;g__Adlercreutzia	0.0003	0.0006	0.0058	0	0.0006	0.0001	0.0013	0.0087	0.0026	0	0.0074	0.0018	0.0122	0.0002	0.0038	0.0017	0.001	0	0.0004	0.0001	0.0002	0.0002	0.0004	0	0	0.0003	0	0.0001	0.0018	0.0019	0.0001	0	0.0024	0	0	0.0002	0	0	0.0003	0.0003	0	0	0	0	0.0023	0	0	0.0001	0.0003
k__Bacteria;p__Actinobacteria;c__Coriobacteriia;o__Coriobacteriales;f__Coriobacteriaceae;g__Atopobium	0.0001	0.0005	0	0	0.0001	0	0.0001	0	0	0	0	0	0	0.0001	0.0005	0.0001	0	0	0.0001	0.0001	0.0005	0	0	0	0	0.0003	0	0	0.0003	0.0001	0	0	0	0.0003	0	0.0002	0	0	0	0	0	0	0.0004	0	0.0001	0.0001	0	0	0
k__Bacteria;p__Actinobacteria;c__Coriobacteriia;o__Coriobacteriales;f__Coriobacteriaceae;g__Collinsella	0.0011	0	0.0283	0.0011	0.0097	0.0006	0.0163	0.0425	0.0222	0.0224	0.0106	0.0119	0.2809	0.0296	0.0207	0.0053	0.0058	0.0011	0.0083	0.0072	0	0.0014	0.0439	0.003	0.0001	0.0047	0.001	0.0113	0	0.016	0.0018	0	0.0009	0.0057	0	0.001	0.0054	0.0047	0.0012	0.0006	0	0.0026	0.0065	0.0074	0.0058	0.0149	0	0.0013	0.0338
k__Bacteria;p__Actinobacteria;c__Coriobacteriia;o__Coriobacteriales;f__Coriobacteriaceae;g__Eggerthella	0.0005	0.0075	0.0003	0	0.0075	0.0004	0.0004	0.0005	0	0.0009	0.002	0	0.0073	0	0.0003	0.0002	0.0002	0	0.0001	0	0.0012	0.0027	0.0003	0.0005	0.0024	0.0001	0.0005	0	0.0099	0.0017	0.0008	0.0207	0.0013	0.0016	0.0226	0.0001	0.0043	0.0008	0.0023	0	0.0085	0.0026	0.0001	0.0345	0.0013	0.0011	0.0188	0.0002	0.0034
k__Bacteria;p__Actinobacteria;c__Coriobacteriia;o__Coriobacteriales;f__Coriobacteriaceae;g__Slackia	0.0009	0	0.0004	0.0011	0.0001	0	0.02	0.0043	0.0029	0.0005	0	0.0002	0.0002	0.0059	0.003	0.001	0.0001	0.0014	0.0043	0.0003	0	0	0.0073	0.0001	0	0.007	0	0.0038	0	0	0	0	0	0.0004	0	0.0005	0	0.0038	0	0.0007	0	0.0007	0.0063	0	0	0.0003	0	0.0004	0
k__Bacteria;p__Bacteroidetes;c__Bacteroidia;o__Bacteroidales;f__;g__	0	0	0	0.0207	0	0	0	0	0	0	0	0	0	0	0	0	0	0.0229	0	0	0	0	0	0	0	0	0	0	0	0	0	0	0	0	0	0	0	0	0	0	0	0	0	0	0	0	0	0	0
k__Bacteria;p__Bacteroidetes;c__Bacteroidia;o__Bacteroidales;f__Bacteroidaceae;g__Bacteroides	0.0955	0.0032	0.0008	0.0017	0.0005	0.2049	0.0229	0.0004	0.0002	0.042	0.1247	0.0002	0.0005	0.0002	0.0589	0.034	0.1306	0.0023	0.0444	0.0002	0.0087	0.1584	0.0001	0.0621	0.0005	0.0076	0.0082	0.0046	0.1443	0.0222	0.0002	0.0009	0.0022	0.0844	0.0181	0.1607	0.0013	0.0452	0.0402	0.0342	0.0031	0.0042	0.0045	0	0.0014	0.0776	0.0165	0.184	0.0035
k__Bacteria;p__Bacteroidetes;c__Bacteroidia;o__Bacteroidales;f__Porphyromonadaceae;g__Parabacteroides	0.004	0.0001	0	0	0	0.0002	0	0	0	0.0013	0.001	0	0	0	0.0038	0.0037	0.0015	0	0	0	0	0	0	0.0013	0	0.0014	0.0005	0.0034	0	0.0009	0.0001	0.0001	0	0.0184	0	0	0	0.0066	0.001	0.003	0	0.0002	0.0049	0	0.0001	0.0132	0	0.0003	0
k__Bacteria;p__Bacteroidetes;c__Bacteroidia;o__Bacteroidales;f__Prevotellaceae;g__Prevotella	0.0483	0	0	0.1986	0	0.0037	0.0001	0.0001	0.0001	0.016	0.0013	0.0003	0.0001	0	0.1132	0.0945	0.0015	0.2151	0	0.0006	0	0	0.0002	0.0001	0	0.1545	0	0.0058	0	0.0259	0	0	0	0.0073	0	0.0021	0.0009	0.0122	0.0001	0.0074	0	0.0012	0.0861	0	0	0.0153	0	0.0029	0.001
k__Bacteria;p__Bacteroidetes;c__Bacteroidia;o__Bacteroidales;f__Rikenellaceae;Other	0	0	0	0	0	0	0	0	0	0	0	0	0	0	0	0	0.0004	0	0	0	0	0	0	0	0	0	0	0	0.0005	0	0	0	0	0.0003	0	0	0	0	0	0	0	0	0	0	0	0.0001	0	0	0
k__Bacteria;p__Bacteroidetes;c__Bacteroidia;o__Bacteroidales;f__Rikenellaceae;g__	0.0161	0	0	0	0	0.0033	0.0029	0	0	0.0146	0.0041	0.0001	0.0001	0	0.0048	0.0055	0.0128	0	0.0111	0	0	0.0015	0	0.0003	0.0001	0.0018	0.0083	0	0.0142	0.0008	0.0004	0	0	0.0045	0	0.0012	0.0015	0.0012	0.0028	0.0016	0	0.0002	0	0	0	0.0045	0	0.0012	0.0011
k__Bacteria;p__Bacteroidetes;c__Bacteroidia;o__Bacteroidales;f__S24-7;g__	0	0	0	0.0075	0	0	0	0	0	0	0	0	0	0	0	0	0	0.0041	0	0	0	0	0	0	0	0.0052	0	0	0	0	0	0	0	0	0	0	0	0	0.0011	0	0	0	0.0013	0	0	0	0	0	0
k__Bacteria;p__Bacteroidetes;c__Bacteroidia;o__Bacteroidales;f__[Barnesiellaceae];g__	0.0076	0.0002	0	0	0	0.0084	0.0008	0	0	0.003	0.02	0.0001	0	0	0.0062	0.0053	0.0333	0.0001	0.0011	0	0	0.0049	0	0	0.0005	0	0.0003	0	0	0.003	0	0.0001	0	0.0044	0.0008	0.0002	0.0002	0	0.0006	0.0039	0	0.0004	0	0	0	0.0026	0.0003	0.0003	0
k__Bacteria;p__Bacteroidetes;c__Bacteroidia;o__Bacteroidales;f__[Odoribacteraceae];g__Butyricimonas	0	0	0	0	0	0	0.0001	0	0	0	0.0019	0	0	0	0	0	0.0046	0	0.0001	0	0	0	0	0	0	0	0	0	0.0018	0.0001	0	0	0	0.0008	0	0.0002	0	0	0.0001	0.0005	0	0	0	0	0	0.0011	0	0.0006	0
k__Bacteria;p__Bacteroidetes;c__Bacteroidia;o__Bacteroidales;f__[Odoribacteraceae];g__Odoribacter	0.002	0	0	0	0	0.0006	0	0	0	0.0013	0.0004	0	0	0	0.0005	0.0002	0.0013	0	0.0003	0	0	0	0	0	0	0.0003	0	0	0.0005	0	0	0	0	0.0002	0	0.001	0	0.0002	0	0.0012	0	0	0	0	0	0.0002	0	0.0001	0
k__Bacteria;p__Bacteroidetes;c__Bacteroidia;o__Bacteroidales;f__[Paraprevotellaceae];g__	0	0	0	0.0042	0	0	0	0	0	0	0	0	0	0	0	0	0	0.0025	0	0	0	0	0	0	0	0	0	0	0	0	0	0	0	0	0	0	0	0	0	0	0	0	0	0	0	0	0	0	0
k__Bacteria;p__Bacteroidetes;c__Bacteroidia;o__Bacteroidales;f__[Paraprevotellaceae];g__Paraprevotella	0	0	0	0.0001	0	0	0	0	0	0	0	0	0	0	0	0	0	0	0	0	0	0	0	0	0	0	0	0	0	0	0	0	0	0.0171	0.0008	0	0	0.0024	0	0	0	0	0	0	0	0.0135	0.0011	0	0
k__Bacteria;p__Bacteroidetes;c__Bacteroidia;o__Bacteroidales;f__[Paraprevotellaceae];g__[Prevotella]	0	0	0	0.0074	0	0	0	0	0	0	0	0	0	0	0	0	0	0.0085	0	0	0	0	0	0	0	0.048	0	0	0	0	0.0001	0	0.0005	0	0	0	0	0	0	0	0	0	0.0248	0.0035	0.0012	0	0	0	0
k__Bacteria;p__Bacteroidetes;c__Bacteroidia;o__Bacteroidales;f__p-2534-18B5;g__	0.0012	0	0	0	0	0	0	0	0	0.0046	0	0	0	0	0	0	0	0	0	0	0	0	0	0	0	0	0	0	0	0	0	0	0	0	0	0	0	0	0	0	0	0	0	0	0	0	0	0	0
k__Bacteria;p__Bacteroidetes;c__Sphingobacteriia;o__Sphingobacteriales;f__Sphingobacteriaceae;g__	0	0	0	0	0	0	0	0	0	0	0	0	0	0	0	0	0	0	0	0	0	0	0	0	0	0	0	0	0	0	0	0	0	0	0	0	0	0	0	0	0	0	0	0.0032	0	0	0	0	0
k__Bacteria;p__Cyanobacteria;c__4C0d-2;o__YS2;f__;g__	0	0	0	0.0022	0	0	0	0	0	0	0	0	0	0	0	0	0	0.0004	0	0	0	0	0	0	0	0	0	0	0	0	0	0	0	0	0	0	0	0	0	0.0008	0	0	0	0	0	0	0	0	0
k__Bacteria;p__Cyanobacteria;c__Chloroplast;o__Streptophyta;f__;g__	0.0001	0.0003	0	0	0	0	0	0	0	0	0.0001	0	0.0005	0.0001	0	0	0.0001	0.0001	0	0	0	0	0	0	0.0003	0	0	0	0	0.0002	0.0001	0.0037	0	0.0001	0.0001	0	0.0004	0	0	0	0	0	0.0001	0.0045	0	0	0	0	0.0004
k__Bacteria;p__Elusimicrobia;c__Elusimicrobia;o__Elusimicrobiales;f__Elusimicrobiaceae;g__	0	0	0	0.0123	0	0	0	0	0	0	0	0	0	0	0	0	0	0.0147	0	0	0	0	0	0	0	0	0	0	0	0	0	0	0	0	0	0	0	0	0	0	0	0	0	0	0	0	0	0	0
k__Bacteria;p__Firmicutes;c__Bacilli;o__Bacillales;f__Bacillaceae;g__	0	0	0	0	0	0	0	0	0	0	0	0	0	0	0	0	0	0	0	0	0	0	0	0	0	0.0395	0.0001	0	0	0	0	0	0	0	0	0	0	0	0	0	0	0	0	0	0	0	0	0	0
k__Bacteria;p__Firmicutes;c__Bacilli;o__Bacillales;f__Bacillaceae;g__Bacillus	0	0	0	0	0	0	0	0	0	0	0	0	0	0	0	0	0	0	0	0	0	0	0	0	0	0.0012	0	0	0	0.0014	0	0.0131	0	0	0	0	0	0	0	0	0	0	0	0.0076	0	0	0	0	0
k__Bacteria;p__Firmicutes;c__Bacilli;o__Bacillales;f__Bacillaceae;g__Geobacillus	0	0	0	0	0	0	0	0	0	0	0	0	0	0	0	0	0	0	0	0	0	0	0	0.0001	0	0.0001	0.0001	0	0	0	0.0001	0.0001	0	0.0001	0	0	0.0001	0	0.0001	0	0	0	0	0.0033	0	0.0001	0.0002	0	0.0004
k__Bacteria;p__Firmicutes;c__Bacilli;o__Bacillales;f__Paenibacillaceae;g__Paenibacillus	0	0	0	0	0	0	0	0	0	0	0	0	0	0	0	0	0	0	0	0	0	0	0	0	0	0	0	0	0	0	0	0.001	0	0	0	0	0	0	0	0	0	0	0	0	0.0005	0	0	0	0
k__Bacteria;p__Firmicutes;c__Bacilli;o__Bacillales;f__Planococcaceae;g__	0	0	0	0	0	0	0	0	0	0	0	0	0	0	0	0	0	0	0	0	0	0	0	0	0	0	0	0	0	0	0	0	0.032	0	0	0	0	0	0	0	0	0	0	0.002	0.0319	0	0	0.0002	0.0001
k__Bacteria;p__Firmicutes;c__Bacilli;o__Bacillales;f__Staphylococcaceae;g__Staphylococcus	0	0	0	0	0	0	0	0	0	0	0	0	0	0	0	0	0	0	0	0	0	0	0	0	0	0	0	0	0	0	0	0	0	0	0	0	0	0	0	0	0	0.0001	0	0.0096	0	0	0	0	0
k__Bacteria;p__Firmicutes;c__Bacilli;o__Gemellales;f__Gemellaceae;g__	0	0.001	0	0	0.0002	0	0.0001	0.0003	0	0.0001	0.0009	0.0001	0.0013	0	0.0001	0	0.0005	0	0	0.0002	0.0003	0	0	0	0.0001	0.0001	0	0	0	0.0007	0.0001	0.0005	0	0.0004	0	0	0	0.0002	0.0001	0	0	0	0.0003	0	0	0.0004	0	0	0
k__Bacteria;p__Firmicutes;c__Bacilli;o__Lactobacillales;f__;g__	0	0	0.0057	0	0.0002	0	0.0001	0	0	0.0002	0.0006	0.0002	0.0002	0.0004	0	0.0003	0.0028	0	0.0118	0	0	0	0	0.0002	0.0034	0	0	0.0003	0	0	0	0	0.0447	0	0	0.0006	0.0047	0.0001	0.0026	0	0.0136	0.0015	0	0.0544	0.0416	0	0	0	0.0027
k__Bacteria;p__Firmicutes;c__Bacilli;o__Lactobacillales;f__Carnobacteriaceae;g__Carnobacterium	0	0	0	0	0	0	0	0	0	0	0	0	0	0	0	0	0	0	0	0	0	0	0	0	0	0	0	0	0	0	0	0	0	0	0	0	0	0	0	0	0	0	0	0	0	0	0	0	0
k__Bacteria;p__Firmicutes;c__Bacilli;o__Lactobacillales;f__Carnobacteriaceae;g__Granulicatella	0	0.0008	0	0	0.0001	0	0.0001	0.0003	0	0.0001	0.0003	0	0.0001	0	0	0	0.0002	0	0	0	0.0012	0.0001	0	0.0002	0	0.0002	0	0	0	0.0004	0.0002	0.0002	0	0	0	0	0.0001	0	0	0	0.0001	0.0001	0.0011	0.003	0.0001	0.0001	0	0	0.0002
k__Bacteria;p__Firmicutes;c__Bacilli;o__Lactobacillales;f__Enterococcaceae;g__Enterococcus	0	0.0024	0.0134	0.0008	0.0001	0.0002	0.0003	0	0.001	0.0002	0.0005	0.0001	0.0002	0.0009	0.0002	0.0005	0.0111	0	0.0103	0.0006	0.0066	0.0002	0	0.0003	0	0.0075	0.0013	0	0.0018	0.0003	0.0001	0.1398	0.0087	0.0002	0.0148	0	0	0.0002	0.0055	0.0003	0.0097	0.0007	0	0.0528	0.0087	0.0005	0.0139	0.0002	0
k__Bacteria;p__Firmicutes;c__Bacilli;o__Lactobacillales;f__Lactobacillaceae;g__	0	0	0	0	0	0.0003	0	0	0	0	0	0	0	0	0	0	0	0	0	0	0.0001	0	0	0	0	0	0	0	0	0	0	0	0	0	0	0	0	0	0	0	0	0	0	0	0	0	0	0	0
k__Bacteria;p__Firmicutes;c__Bacilli;o__Lactobacillales;f__Lactobacillaceae;g__Lactobacillus	0.006	0.0022	0	0.0001	0.0006	0.0051	0.0153	0	0.0002	0.0509	0.0023	0.0003	0	0.0001	0	0	0.0035	0.0001	0.0195	0.0005	0.0033	0.0103	0	0.0001	0	0.0684	0.0004	0.0006	0.0011	0.0005	0.0001	0.0034	0.0008	0.2207	0	0.0003	0.0035	0.2759	0.0001	0.0003	0.0137	0.126	0.0364	0.0074	0.0008	0.1965	0	0	0.0026
k__Bacteria;p__Firmicutes;c__Bacilli;o__Lactobacillales;f__Lactobacillaceae;g__Pediococcus	0	0	0	0	0	0	0	0	0	0	0	0	0.0002	0	0	0	0.0001	0	0	0	0	0	0	0	0	0	0	0	0	0	0	0	0	0	0	0	0	0	0	0	0	0.0002	0	0	0	0	0	0	0
k__Bacteria;p__Firmicutes;c__Bacilli;o__Lactobacillales;f__Leuconostocaceae;g__	0.0001	0	0	0	0	0	0	0	0	0.0007	0.0001	0	0	0	0	0	0	0	0	0	0	0	0	0.0005	0	0.0001	0.0014	0	0.0007	0.0001	0	0.0002	0	0	0	0.0021	0	0.0001	0	0	0	0	0	0	0	0	0	0.0006	0
k__Bacteria;p__Firmicutes;c__Bacilli;o__Lactobacillales;f__Leuconostocaceae;g__Leuconostoc	0	0	0	0	0	0	0	0.0016	0.0005	0	0	0	0.0001	0	0	0	0	0	0	0	0.0007	0	0.0001	0.0008	0	0	0	0	0	0	0.002	0	0.0002	0	0	0.0001	0.0022	0	0.0001	0	0.0003	0	0.0019	0	0.0001	0	0	0.0005	0.0012
k__Bacteria;p__Firmicutes;c__Bacilli;o__Lactobacillales;f__Leuconostocaceae;g__Weissella	0	0	0	0	0	0	0	0	0	0	0	0	0	0	0	0	0	0	0	0	0	0	0	0	0	0	0	0	0	0	0	0	0	0	0	0	0	0	0	0	0	0	0	0	0	0	0	0	0
k__Bacteria;p__Firmicutes;c__Bacilli;o__Lactobacillales;f__Streptococcaceae;g__Lactococcus	0	0	0.0058	0	0.0004	0	0.0001	0.0021	0	0	0	0.0084	0.0016	0.0001	0.0014	0.0008	0	0	0.0001	0	0.0002	0	0.0004	0.0002	0	0.0002	0	0	0	0.0234	0	0.0012	0.0002	0.0016	0.0012	0.0003	0.0135	0	0.0021	0.0001	0.0003	0	0.0001	0	0.0003	0.0013	0.0011	0	0.0129
k__Bacteria;p__Firmicutes;c__Bacilli;o__Lactobacillales;f__Streptococcaceae;g__Streptococcus	0.0047	0.3428	0.0249	0.0001	0.0331	0.0105	0.0049	0.0188	0.0009	0.0053	0.0089	0.0126	0.0331	0.0085	0.0149	0.0048	0.005	0.0001	0.001	0.0016	0.2056	0.0604	0.0051	0.0031	0.0028	0.0078	0.0142	0.0011	0.0242	0.0476	0.0441	0.0865	0.0017	0.3534	0.0025	0.0008	0.0487	0.0308	0.0108	0.0261	0.0294	0.121	0.2728	0.0692	0.0015	0.3792	0.0024	0.0015	0.0508
k__Bacteria;p__Firmicutes;c__Bacilli;o__Turicibacterales;f__Turicibacteraceae;g__Turicibacter	0.0004	0	0.0019	0	0.02	0.0003	0.0003	0	0.0031	0.0022	0.0012	0.0052	0.0008	0.0047	0.0002	0.0002	0.002	0	0.0006	0.0047	0.0001	0.0008	0.0001	0	0.0001	0	0.0007	0.0172	0.0004	0.0003	0	0.0852	0.0002	0	0.0015	0.0007	0.0049	0	0.0004	0.0003	0	0.0001	0.0002	0	0.0002	0	0.0013	0.0009	0.0078
k__Bacteria;p__Firmicutes;c__Clostridia;o__Clostridiales;Other;Other	0.0127	0.0172	0.0097	0.0041	0.1268	0.0139	0.0159	0.0118	0.0849	0.0198	0.0056	0.071	0.0566	0.1173	0.0118	0.0124	0.0049	0.0029	0.0236	0.0745	0.0134	0.0099	0.0128	0.0014	0.0068	0.0018	0.0136	0.0943	0.0048	0.0101	0.0045	0.0604	0.0063	0.0018	0.0502	0.008	0.0068	0.0017	0.0008	0.0004	0.0001	0.025	0.0019	0	0.0043	0.0022	0.0405	0.0109	0.0104
k__Bacteria;p__Firmicutes;c__Clostridia;o__Clostridiales;f__;g__	0.0445	0.0824	0.0073	0.0525	0.0307	0.0615	0.1919	0.0434	0.0461	0.0328	0.0281	0.034	0.0117	0.2061	0.0213	0.017	0.0232	0.0464	0.1534	0.0063	0.1328	0.0554	0.0328	0.0191	0.0061	0.021	0.0149	0.0228	0.0182	0.0448	0.0111	0.0078	0.0146	0.0161	0.0559	0.0105	0.0317	0.0148	0.0209	0.09	0	0.0082	0.0219	0.0011	0.0067	0.0143	0.0409	0.0132	0.0108
k__Bacteria;p__Firmicutes;c__Clostridia;o__Clostridiales;f__Christensenellaceae;g__	0.0025	0	0.0007	0.0071	0.0003	0.0001	0.0031	0	0.0014	0.0015	0.0005	0.0002	0	0.0002	0.0002	0.0001	0.0005	0.0095	0.0004	0	0	0.0002	0.0001	0.0001	0	0	0	0.0008	0	0	0	0	0	0	0.0001	0.0115	0.0018	0.0001	0.0012	0.0076	0	0.0005	0	0	0	0	0	0.006	0.0026
k__Bacteria;p__Firmicutes;c__Clostridia;o__Clostridiales;f__Christensenellaceae;g__Christensenella	0	0	0	0	0	0	0	0	0	0	0	0	0	0	0	0	0	0	0	0	0	0	0.0001	0	0	0	0	0	0	0	0	0	0	0	0	0	0.0001	0	0.0001	0	0	0	0	0	0.0001	0.0002	0	0	0.0001
k__Bacteria;p__Firmicutes;c__Clostridia;o__Clostridiales;f__Clostridiaceae;Other	0.0038	0.0066	0.0016	0.0001	0.0511	0.0022	0.006	0.0015	0.0267	0.0045	0.0017	0.0278	0.0232	0.0486	0.0001	0	0.0023	0.0001	0.0073	0.0235	0.0057	0.0019	0.0015	0	0	0	0.0009	0.0091	0.001	0	0.0002	0.0037	0	0.0003	0.0013	0.0005	0.0007	0	0	0	0	0.0003	0.0002	0.0003	0.0025	0	0.0082	0.0022	0.0018
k__Bacteria;p__Firmicutes;c__Clostridia;o__Clostridiales;f__Clostridiaceae;g__	0.0105	0.0009	0.0142	0.0008	0.2791	0.001	0.0247	0.0196	0.0226	0.0136	0.0082	0.0396	0.041	0.0312	0.0003	0.0004	0.006	0.0015	0.0247	0.0009	0.0005	0.0021	0.0045	0.0004	0	0.0006	0.0022	0.0402	0.0002	0.0006	0.005	0.008	0	0.0038	0.0065	0.0052	0.009	0.0041	0.0003	0.0003	0	0.003	0.0002	0.0004	0.0001	0.0047	0.0072	0.0086	0.0094
k__Bacteria;p__Firmicutes;c__Clostridia;o__Clostridiales;f__Clostridiaceae;g__Clostridium	0	0.001	0	0	0.0002	0.0002	0	0	0.0005	0.0002	0	0	0	0.0007	0.0001	0.0004	0	0	0	0	0.0011	0.0005	0	0.0002	0	0	0	0	0.0002	0	0	0.0001	0	0	0.0001	0	0	0.0017	0	0.0002	0	0	0.001	0	0.0001	0.0004	0.0002	0.0002	0.0002
k__Bacteria;p__Firmicutes;c__Clostridia;o__Clostridiales;f__Clostridiaceae;g__SMB53	0	0	0	0	0.0031	0	0	0.0001	0.0002	0.0002	0.0001	0.0017	0.0007	0.0018	0	0	0.0002	0	0.0001	0	0	0	0.0001	0	0.0001	0	0	0.0011	0.0001	0	0	0	0	0	0	0.0002	0	0	0	0	0	0	0	0	0	0	0.0001	0	0
k__Bacteria;p__Firmicutes;c__Clostridia;o__Clostridiales;f__Eubacteriaceae;g__Pseudoramibacter_Eubacterium	0	0	0	0	0.0006	0	0	0	0	0	0	0	0	0.0001	0	0	0	0	0	0	0	0	0	0.0001	0	0	0.0002	0.0001	0	0.0004	0	0	0	0	0.0001	0.0002	0.0005	0	0.0037	0	0	0	0	0	0	0	0	0.0001	0.0005
k__Bacteria;p__Firmicutes;c__Clostridia;o__Clostridiales;f__Lachnospiraceae;Other	0.0029	0.0128	0.0031	0.008	0.0123	0.0287	0.0103	0.0297	0.0232	0.021	0.0103	0.0144	0.0081	0.005	0.0097	0.0133	0.0118	0.0089	0.0171	0.0043	0.0104	0.0174	0.0041	0.0053	0.0052	0.0088	0.0063	0.0256	0	0.033	0.0449	0.0001	0.0477	0.0024	0.0158	0.0093	0.0689	0.0247	0.0166	0.009	0.0001	0.0131	0.0305	0.0001	0.0391	0.0027	0.0293	0.0073	0.0573
k__Bacteria;p__Firmicutes;c__Clostridia;o__Clostridiales;f__Lachnospiraceae;g__	0.0466	0.0612	0.0319	0.0876	0.0198	0.1807	0.0218	0.0863	0.0675	0.0882	0.0411	0.0319	0.0306	0.0192	0.1458	0.1504	0.0364	0.0327	0.0215	0.0277	0.0884	0.1492	0.0317	0.064	0.3394	0.0895	0.1071	0.2054	0.0714	0.0721	0.1652	0.0834	0.08	0.0058	0.3745	0.1005	0.1828	0.124	0.1675	0.1272	0.0872	0.0753	0.0461	0.0003	0.0687	0.005	0.3842	0.0835	0.1344
k__Bacteria;p__Firmicutes;c__Clostridia;o__Clostridiales;f__Lachnospiraceae;g__Anaerostipes	0.0019	0	0	0	0	0.0075	0	0.0006	0.0011	0.0008	0.0002	0	0	0	0.0001	0.0002	0.0005	0	0	0	0	0.0072	0	0.0015	0	0	0.0025	0.0001	0.0004	0.0023	0.0012	0	0.0021	0	0.0019	0	0.0025	0.0002	0.0018	0.0001	0	0	0.0003	0	0.0034	0.0001	0.0039	0	0.0017
k__Bacteria;p__Firmicutes;c__Clostridia;o__Clostridiales;f__Lachnospiraceae;g__Blautia	0.001	0.0476	0.0397	0.0216	0.0091	0.0158	0.0071	0.3384	0.1018	0.0128	0.0311	0.0932	0.0655	0.0359	0.0214	0.0361	0.0291	0.0079	0.0089	0.0071	0.0382	0.0275	0.0341	0.035	0.0362	0.0114	0.0236	0.0792	0.0489	0.0337	0.1446	0.2736	0.1391	0.0169	0.1147	0.0341	0.1007	0.0989	0.0808	0.0484	0.1948	0.1076	0.0468	0.0377	0.1066	0.0164	0.1052	0.0236	0.0796
k__Bacteria;p__Firmicutes;c__Clostridia;o__Clostridiales;f__Lachnospiraceae;g__Butyrivibrio	0	0	0	0.0054	0	0	0	0	0	0	0	0	0	0	0	0	0	0.0032	0	0	0	0	0.0005	0	0	0	0	0	0	0	0	0	0	0	0	0	0	0	0	0	0	0	0	0	0	0	0	0	0
k__Bacteria;p__Firmicutes;c__Clostridia;o__Clostridiales;f__Lachnospiraceae;g__Coprococcus	0.0033	0.0007	0.0155	0.0338	0.0315	0.0205	0.0022	0.0261	0.0119	0.0286	0.0025	0.022	0.012	0.0025	0.004	0.0075	0.0057	0.0303	0.007	0.0012	0.0015	0.0173	0.0113	0.0004	0.0007	0.0013	0.0021	0.0003	0.0003	0.0008	0.0007	0.0167	0.002	0.0021	0.0021	0.005	0.0041	0.0037	0.0008	0.0369	0.0135	0.0252	0.0029	0.0001	0.0066	0.0023	0.0197	0.006	0.0361
k__Bacteria;p__Firmicutes;c__Clostridia;o__Clostridiales;f__Lachnospiraceae;g__Dorea	0.0019	0.0124	0.0148	0.0082	0.006	0.0118	0.0121	0.013	0.0113	0.0218	0.0214	0.012	0.0059	0.0097	0.0089	0.0065	0.0252	0.004	0.0109	0.0023	0.0064	0.0146	0.0341	0.0063	0.0019	0.0108	0.0092	0.0122	0.0037	0.0447	0.0072	0.017	0.0277	0.0143	0.0128	0.0689	0.0426	0.04	0.0089	0.0223	0.0017	0.0324	0.0281	0	0.027	0.016	0.0161	0.0601	0.0368
k__Bacteria;p__Firmicutes;c__Clostridia;o__Clostridiales;f__Lachnospiraceae;g__Lachnobacterium	0	0	0	0.0002	0	0	0.0001	0.0008	0	0	0	0	0	0	0.0008	0.0007	0	0.0001	0	0	0	0	0	0	0	0	0	0	0	0	0	0	0	0	0	0	0.0001	0	0	0	0	0.0002	0	0	0	0	0	0	0.0001
k__Bacteria;p__Firmicutes;c__Clostridia;o__Clostridiales;f__Lachnospiraceae;g__Lachnospira	0.0063	0.0001	0.0001	0.0009	0.0009	0.1363	0.0162	0.0002	0.0011	0.0041	0.0121	0.0008	0.0003	0.0019	0.0067	0.0033	0.0123	0.0009	0.0103	0	0	0.1063	0.0001	0.0053	0.0002	0.0018	0.0025	0.0002	0.0017	0.0005	0.0003	0.0001	0	0	0.0024	0.0047	0.0004	0	0	0.0034	0	0.0002	0.0001	0	0	0	0.0017	0.0044	0
k__Bacteria;p__Firmicutes;c__Clostridia;o__Clostridiales;f__Lachnospiraceae;g__Oribacterium	0	0	0	0	0	0	0	0	0	0	0	0	0	0	0.0001	0	0	0	0	0	0.0001	0	0	0	0	0	0	0	0	0	0	0	0	0	0	0	0	0	0.0001	0	0	0	0	0	0	0.0004	0	0	0
k__Bacteria;p__Firmicutes;c__Clostridia;o__Clostridiales;f__Lachnospiraceae;g__Roseburia	0.0052	0.0002	0.0001	0	0.0003	0.017	0.0016	0.0001	0.0004	0.0082	0.0097	0.0003	0.0011	0.0007	0.0003	0.0004	0.0105	0.0001	0.0039	0.0001	0.0005	0.0083	0.0003	0.0246	0.0004	0.0102	0.0043	0.0006	0.0011	0.0139	0.0001	0.0003	0.0066	0.016	0.0217	0.0012	0.0038	0.0083	0.0017	0.0392	0	0.0065	0.0037	0	0.0049	0.0143	0.0195	0	0.0033
k__Bacteria;p__Firmicutes;c__Clostridia;o__Clostridiales;f__Lachnospiraceae;g__[Ruminococcus]	0.0031	0.0622	0.0036	0.0039	0.0063	0.0072	0.0149	0.0086	0.018	0.0053	0.0738	0.0064	0.0449	0.0034	0.0198	0.0275	0.0251	0.003	0.0138	0.0039	0.097	0.0106	0.0072	0.0023	0.0095	0.0107	0.0136	0.0112	0.0379	0.0366	0.0085	0.0106	0.1033	0.0356	0.0209	0.2696	0.0891	0.1058	0.0736	0.004	0.0675	0.3341	0.2009	0.0001	0.0748	0.0349	0.0239	0.2125	0.0766
k__Bacteria;p__Firmicutes;c__Clostridia;o__Clostridiales;f__Peptococcaceae;g__Peptococcus	0	0	0	0.0002	0	0	0	0	0	0	0	0	0	0	0	0	0	0.0002	0	0	0	0	0	0	0	0	0	0	0	0	0	0	0	0	0	0.001	0	0	0	0	0	0	0	0	0	0	0	0.001	0
k__Bacteria;p__Firmicutes;c__Clostridia;o__Clostridiales;f__Peptostreptococcaceae;Other	0	0	0.0002	0	0.0034	0.0001	0	0	0	0.0002	0.0001	0	0.0001	0.0003	0.0004	0.0001	0	0	0	0	0.0001	0	0	0	0	0	0	0	0	0	0	0	0	0	0.0017	0	0	0	0	0	0	0	0	0	0	0	0.001	0	0.0001
k__Bacteria;p__Firmicutes;c__Clostridia;o__Clostridiales;f__Peptostreptococcaceae;g__	0	0.0001	0	0	0.001	0.0001	0	0	0.0001	0	0.0001	0.0002	0.0002	0	0.0001	0	0	0	0	0.0002	0	0.0001	0	0	0	0	0.0001	0.0002	0	0	0	0.0098	0	0.0005	0	0.0024	0.0001	0	0	0	0.0001	0	0	0	0	0.0007	0	0.0055	0.0004
k__Bacteria;p__Firmicutes;c__Clostridia;o__Clostridiales;f__Peptostreptococcaceae;g__Peptostreptococcus	0	0	0	0	0	0	0	0	0	0	0	0	0	0	0	0	0	0	0	0	0.0001	0	0	0	0	0	0	0	0.0023	0	0	0	0	0	0	0	0	0	0	0	0	0.0001	0	0	0	0	0	0	0
k__Bacteria;p__Firmicutes;c__Clostridia;o__Clostridiales;f__Ruminococcaceae;Other	0.0021	0	0	0.0006	0.0002	0.0002	0	0.0003	0	0.0036	0.0557	0	0	0	0	0	0.058	0.0001	0	0	0	0	0.0003	0	0.0013	0.0018	0	0.0005	0	0.0034	0	0	0	0	0	0	0	0.0001	0	0	0	0	0	0	0	0	0	0	0
k__Bacteria;p__Firmicutes;c__Clostridia;o__Clostridiales;f__Ruminococcaceae;g__	0.504	0.1383	0.038	0.1469	0.0101	0.0966	0.2734	0.1132	0.0779	0.3632	0.141	0.0465	0.0201	0.1107	0.2584	0.3651	0.1673	0.1252	0.296	0.0043	0.1256	0.0828	0.04	0.0708	0.0114	0.0584	0.0226	0.1486	0.0225	0.1525	0.0041	0.0175	0.0232	0.0202	0.0818	0.0485	0.0485	0.0173	0.013	0.1144	0.0077	0.0198	0.0627	0.0001	0.0295	0.0196	0.0867	0.0559	0.0541
k__Bacteria;p__Firmicutes;c__Clostridia;o__Clostridiales;f__Ruminococcaceae;g__Anaerotruncus	0	0	0	0	0	0	0	0	0	0	0	0	0	0	0	0	0	0	0	0	0	0	0	0	0	0	0	0	0	0	0	0.0001	0	0.0001	0.0001	0	0	0	0.0003	0	0	0	0	0	0	0.0002	0.0001	0.0001	0
k__Bacteria;p__Firmicutes;c__Clostridia;o__Clostridiales;f__Ruminococcaceae;g__Faecalibacterium	0.0434	0.0022	0.0007	0.0457	0.0019	0.0524	0.0266	0.0043	0.0084	0.0419	0.0117	0.014	0.0018	0.0143	0.0534	0.0777	0.0601	0.0203	0.0779	0.0003	0.0072	0.0212	0.0117	0.0707	0	0.0286	0.0106	0.0128	0.0298	0.0252	0.0011	0.0008	0.0009	0.0001	0.0393	0.0031	0.0026	0.0042	0.001	0.0505	0	0.0048	0.0095	0	0.0013	0.0001	0.04	0.005	0.003
k__Bacteria;p__Firmicutes;c__Clostridia;o__Clostridiales;f__Ruminococcaceae;g__Oscillospira	0.0045	0	0.0014	0.0271	0.0006	0.0048	0.001	0.0012	0.0016	0.0032	0.0115	0.0003	0.0006	0.0005	0.0007	0.0017	0.0123	0.0239	0.0021	0	0.0001	0.0024	0	0.001	0.0006	0.0004	0.001	0.0005	0.0013	0.0071	0.0001	0.0001	0.0004	0.0038	0.003	0.0122	0.002	0.0006	0.0129	0.0077	0.0029	0.0001	0.0006	0	0.0002	0.0034	0.0026	0.0083	0.0014
k__Bacteria;p__Firmicutes;c__Clostridia;o__Clostridiales;f__Ruminococcaceae;g__Ruminococcus	0.0441	0.0001	0.2424	0.0219	0.0475	0.0252	0.0543	0.0476	0.1677	0.0451	0.0043	0.0074	0.1096	0.0278	0.0014	0.0006	0.0024	0.0094	0.0896	0.0075	0.0001	0.0311	0.0125	0.1838	0.1367	0.0341	0.1332	0.0148	0.0889	0.0076	0.0356	0.0004	0.0532	0.0011	0.0296	0.0117	0.0421	0.0184	0.0019	0.0276	0.0082	0.0042	0.0002	0	0.0565	0.0009	0.0238	0.017	0.0494
k__Bacteria;p__Firmicutes;c__Clostridia;o__Clostridiales;f__Veillonellaceae;g__Acidaminococcus	0	0	0	0	0	0.001	0	0	0	0	0	0	0	0	0	0	0	0	0	0	0	0.0003	0	0	0	0.0009	0.0001	0	0.0011	0	0	0	0	0.0104	0.0006	0.0019	0	0.0012	0	0	0	0	0	0	0	0.0076	0	0.0009	0
k__Bacteria;p__Firmicutes;c__Clostridia;o__Clostridiales;f__Veillonellaceae;g__Dialister	0	0	0	0.0221	0	0.0098	0	0.0001	0.0069	0	0.0003	0.0012	0	0	0.001	0.0011	0.0017	0.0337	0	0	0.0002	0.014	0.0003	0.0031	0.0002	0	0.0005	0.0059	0	0.026	0.0004	0	0	0.0033	0.0028	0	0	0.0019	0	0.011	0	0.0017	0.0076	0	0	0.0042	0.0014	0	0
k__Bacteria;p__Firmicutes;c__Clostridia;o__Clostridiales;f__Veillonellaceae;g__Megamonas	0	0	0	0	0	0	0	0	0	0	0	0	0	0	0	0	0	0	0	0	0	0	0	0	0	0	0	0	0	0	0	0	0	0.0024	0	0	0	0.0002	0	0	0	0	0	0	0	0.003	0	0	0
k__Bacteria;p__Firmicutes;c__Clostridia;o__Clostridiales;f__Veillonellaceae;g__Megasphaera	0	0	0	0.0001	0	0	0	0	0	0	0	0	0	0.0004	0	0	0	0.0003	0	0	0	0	0	0.0171	0	0.0029	0.0003	0.0001	0.0001	0.0224	0	0	0	0.0473	0.0009	0.0004	0	0.0673	0	0.0001	0.0007	0	0.0008	0	0	0.0482	0	0.0004	0.0002
k__Bacteria;p__Firmicutes;c__Clostridia;o__Clostridiales;f__Veillonellaceae;g__Mitsuokella	0	0	0	0.0056	0	0	0	0	0.0002	0	0	0	0	0	0	0	0	0.0031	0	0	0	0	0	0	0	0.0084	0.0001	0	0	0.001	0	0	0	0	0	0.0001	0	0	0	0	0	0	0	0	0	0	0	0.0002	0
k__Bacteria;p__Firmicutes;c__Clostridia;o__Clostridiales;f__Veillonellaceae;g__Phascolarctobacterium	0	0.0033	0	0	0	0	0.0057	0	0	0	0	0	0	0	0	0	0	0	0.0066	0	0.003	0	0	0.0021	0.0001	0	0.0017	0.0001	0.0346	0	0	0.0002	0	0.0011	0	0.0003	0.0001	0.0001	0.0075	0.0005	0	0.008	0	0	0	0.001	0	0.0009	0
k__Bacteria;p__Firmicutes;c__Clostridia;o__Clostridiales;f__Veillonellaceae;g__Succiniclasticum	0	0	0	0	0	0	0	0	0	0	0	0	0	0	0	0	0	0	0	0	0	0	0	0	0	0	0	0	0	0	0	0	0	0	0	0.014	0	0	0	0	0	0	0	0	0	0	0	0.0152	0
k__Bacteria;p__Firmicutes;c__Clostridia;o__Clostridiales;f__Veillonellaceae;g__Veillonella	0	0	0	0	0	0.0058	0	0	0	0	0	0	0	0	0	0	0	0	0	0	0	0.0028	0	0	0	0.0004	0	0	0	0	0	0	0.0001	0.0005	0	0	0	0	0.05	0.0001	0.0096	0	0	0.0171	0	0.0021	0	0	0
k__Bacteria;p__Firmicutes;c__Clostridia;o__Clostridiales;f__[Mogibacteriaceae];g__	0.0007	0.0002	0.0014	0.0016	0.0111	0.0008	0.0039	0.0036	0.0036	0.0015	0.0032	0.0037	0.0051	0.0007	0.0012	0.0005	0.003	0.0031	0.0006	0.001	0.0001	0.0006	0.0279	0.0002	0.0003	0.0003	0.0001	0.0007	0.0003	0.0044	0.0001	0.0002	0.0003	0.0019	0.0008	0.0018	0.0036	0.0028	0.0004	0.0013	0	0.0002	0.0002	0	0.0006	0.002	0.0008	0.0013	0.0045
k__Bacteria;p__Firmicutes;c__Clostridia;o__Clostridiales;f__[Mogibacteriaceae];g__Mogibacterium	0.0001	0.0001	0	0	0.0001	0	0	0	0.0002	0	0.0001	0	0	0	0	0	0	0	0	0	0.0003	0	0	0	0	0	0	0	0	0.0003	0	0	0	0	0	0	0	0	0	0	0	0	0	0	0	0	0	0	0
k__Bacteria;p__Firmicutes;c__Clostridia;o__Clostridiales;f__[Tissierellaceae];g__Finegoldia	0	0.0001	0	0	0	0	0	0	0	0	0	0	0	0	0	0	0	0	0	0	0	0	0	0	0	0	0	0.0001	0	0	0	0	0	0	0	0	0.0001	0	0	0	0	0	0	0.0003	0	0	0	0	0
k__Bacteria;p__Firmicutes;c__Clostridia;o__Clostridiales;f__[Tissierellaceae];g__Parvimonas	0	0	0	0	0.0001	0	0	0	0	0	0	0	0	0	0	0	0	0	0	0	0	0	0	0	0	0	0	0	0	0	0	0	0	0	0	0	0	0	0	0	0	0	0.0002	0	0	0	0	0	0
k__Bacteria;p__Firmicutes;c__Erysipelotrichi;o__Erysipelotrichales;f__Erysipelotrichaceae;g__	0.0018	0.0858	0.0045	0.0024	0.0088	0.0119	0.0618	0.0044	0.0034	0.0048	0.0678	0.0038	0.005	0.0054	0.0184	0.0118	0.0396	0.0002	0.0325	0	0.0708	0.0243	0.002	0.0014	0	0.0014	0.0057	0.0047	0.0011	0.0049	0.0107	0.0003	0.0038	0	0.0045	0	0.0068	0.0022	0.0025	0	0	0.0021	0.0025	0	0.0043	0.0001	0.0039	0.0006	0.0067
k__Bacteria;p__Firmicutes;c__Erysipelotrichi;o__Erysipelotrichales;f__Erysipelotrichaceae;g__Bulleidia	0	0	0	0.0035	0.0007	0	0	0	0	0	0	0.0115	0	0	0	0	0	0.0017	0	0	0	0	0	0	0	0	0	0	0	0	0	0	0	0	0	0	0	0	0	0	0	0	0	0	0	0	0	0	0
k__Bacteria;p__Firmicutes;c__Erysipelotrichi;o__Erysipelotrichales;f__Erysipelotrichaceae;g__Catenibacterium	0	0	0.0751	0.0023	0.0019	0	0	0	0.0017	0	0	0.0038	0.0046	0.0009	0	0	0	0.0018	0	0.014	0	0	0.0221	0	0.0001	0.1096	0	0.0001	0	0.0003	0.0003	0.0001	0	0	0	0.0025	0.0001	0	0	0.0292	0.0001	0.002	0.0139	0	0.0001	0	0	0.0006	0
k__Bacteria;p__Firmicutes;c__Erysipelotrichi;o__Erysipelotrichales;f__Erysipelotrichaceae;g__Coprobacillus	0	0	0	0	0	0	0	0	0	0	0	0	0	0	0	0	0	0	0	0	0	0	0	0.0001	0	0.0001	0	0	0	0.0001	0	0	0	0.0004	0	0	0	0	0	0	0	0.0013	0	0	0	0.0002	0	0	0
k__Bacteria;p__Firmicutes;c__Erysipelotrichi;o__Erysipelotrichales;f__Erysipelotrichaceae;g__Holdemania	0.0001	0	0	0	0	0.0003	0.0011	0.0001	0	0	0	0	0	0	0.0005	0	0.0002	0	0.0003	0	0	0.0001	0	0.0003	0	0	0	0	0.0003	0.0004	0	0.0001	0	0	0	0.0001	0	0	0	0.0002	0	0	0.0001	0	0.0001	0	0.0004	0	0
k__Bacteria;p__Firmicutes;c__Erysipelotrichi;o__Erysipelotrichales;f__Erysipelotrichaceae;g__[Eubacterium]	0.0186	0	0	0.0025	0.005	0.002	0	0	0.0039	0.0122	0	0.2032	0.0037	0.0199	0.1006	0.0541	0.0009	0.0018	0.0001	0.0067	0	0.0002	0.0027	0	0	0.0403	0.0001	0	0.0004	0.0001	0.0001	0.0013	0.0002	0.0037	0.0006	0.0235	0.0033	0.013	0.0044	0.009	0.0017	0.0177	0.0111	0	0.0002	0.0031	0.0002	0.0226	0.0016
k__Bacteria;p__Fusobacteria;c__Fusobacteriia;o__Fusobacteriales;f__Fusobacteriaceae;g__Fusobacterium	0	0	0	0	0	0	0	0	0	0	0	0	0	0	0	0	0	0	0	0	0	0	0	0	0	0	0	0	0	0	0	0	0	0.004	0	0	0	0	0	0	0	0	0.0011	0	0	0.0053	0	0	0
k__Bacteria;p__Fusobacteria;c__Fusobacteriia;o__Fusobacteriales;f__Leptotrichiaceae;g__Sneathia	0	0	0	0	0	0	0	0	0	0	0	0	0	0	0	0	0	0	0	0	0	0	0	0	0	0	0	0	0	0	0	0	0	0	0	0	0	0	0	0.001	0	0	0	0	0	0	0	0	0
k__Bacteria;p__Lentisphaerae;c__[Lentisphaeria];o__Victivallales;f__Victivallaceae;g__	0	0	0	0.0041	0	0	0	0	0	0	0	0	0	0	0	0	0	0.0033	0	0	0	0	0	0	0	0	0	0	0	0	0	0	0	0	0	0	0	0	0	0	0	0	0	0	0	0	0	0	0
k__Bacteria;p__Lentisphaerae;c__[Lentisphaeria];o__Z20;f__R4-45B;g__	0	0	0	0.0054	0	0	0	0	0	0	0	0	0	0	0	0	0	0.002	0	0	0	0	0	0	0	0	0	0	0	0	0	0	0	0	0	0	0	0	0	0	0	0	0	0	0	0	0	0	0
k__Bacteria;p__Proteobacteria;c__Alphaproteobacteria;o__Caulobacterales;f__Caulobacteraceae;g__	0.0001	0	0	0	0	0	0	0	0	0	0	0	0	0	0	0	0	0	0	0	0	0	0	0	0	0	0	0	0	0	0	0	0	0	0	0	0	0	0	0	0	0	0	0.0062	0	0	0	0	0
k__Bacteria;p__Proteobacteria;c__Alphaproteobacteria;o__RF32;f__;g__	0	0	0	0.0041	0	0	0	0	0	0	0	0	0	0	0	0	0	0.004	0	0	0	0	0	0	0	0	0	0	0	0	0	0	0	0	0	0	0	0	0	0	0	0	0	0	0	0	0	0	0
k__Bacteria;p__Proteobacteria;c__Alphaproteobacteria;o__Rhizobiales;f__Hyphomicrobiaceae;g__Devosia	0	0	0	0	0	0	0	0	0	0	0	0	0	0	0	0	0	0	0	0	0	0	0	0	0	0	0	0	0	0	0	0	0	0	0	0	0	0	0	0	0	0	0	0.0078	0	0	0	0	0
k__Bacteria;p__Proteobacteria;c__Alphaproteobacteria;o__Rhizobiales;f__Methylobacteriaceae;g__	0	0	0	0	0	0	0	0	0	0	0	0	0	0	0	0	0	0	0	0	0	0.0001	0	0	0	0	0	0	0	0	0	0	0	0	0	0	0	0	0	0	0	0	0	0.0017	0	0	0	0	0
k__Bacteria;p__Proteobacteria;c__Alphaproteobacteria;o__Rhizobiales;f__Rhizobiaceae;g__Agrobacterium	0	0	0	0	0	0	0	0	0	0	0	0	0	0	0	0	0	0	0	0	0	0	0	0	0	0	0	0	0	0	0	0	0	0	0	0	0	0	0	0	0	0	0	0.002	0	0	0	0	0
k__Bacteria;p__Proteobacteria;c__Alphaproteobacteria;o__Rickettsiales;f__mitochondria;Other	0	0	0	0	0	0	0	0	0	0	0	0	0	0	0	0	0	0	0	0	0	0	0	0	0	0	0	0	0	0	0.0002	0	0	0	0	0	0	0	0	0	0	0	0	0	0	0	0	0	0
k__Bacteria;p__Proteobacteria;c__Alphaproteobacteria;o__Sphingomonadales;f__Sphingomonadaceae;g__Kaistobacter	0	0	0	0	0	0	0	0	0	0	0	0	0	0	0	0	0	0	0	0	0	0	0	0	0	0	0	0	0	0	0	0	0	0	0	0	0	0	0	0	0	0	0	0.002	0	0	0	0	0
k__Bacteria;p__Proteobacteria;c__Betaproteobacteria;o__Burkholderiales;f__Alcaligenaceae;g__Sutterella	0.0003	0	0	0	0	0	0	0	0	0.0001	0	0	0	0	0.0017	0.0008	0	0	0.001	0	0	0	0	0.0005	0.0001	0	0	0	0.0021	0	0.0002	0	0	0.0022	0	0.0002	0	0.0001	0.0001	0.0002	0	0	0.0011	0	0	0.001	0	0	0
k__Bacteria;p__Proteobacteria;c__Betaproteobacteria;o__Burkholderiales;f__Oxalobacteraceae;g__Oxalobacter	0.0002	0	0	0.0001	0	0	0	0	0	0.0001	0.0002	0	0	0	0	0	0.0002	0.0001	0	0	0	0	0	0	0	0	0	0	0	0	0	0	0	0	0	0	0	0	0.0003	0	0	0	0	0	0	0	0	0	0
k__Bacteria;p__Proteobacteria;c__Betaproteobacteria;o__Neisseriales;f__Neisseriaceae;g__	0	0	0	0	0	0	0	0	0	0	0	0	0	0.0001	0	0	0	0	0	0	0	0	0	0	0	0	0	0	0	0	0	0	0	0	0	0	0	0	0	0	0	0.0001	0	0.0242	0	0	0	0	0
k__Bacteria;p__Proteobacteria;c__Betaproteobacteria;o__Neisseriales;f__Neisseriaceae;g__Neisseria	0	0	0	0	0	0	0	0	0	0	0	0	0	0	0	0	0	0	0	0	0	0	0	0	0	0	0	0	0	0	0	0	0	0	0	0	0	0	0	0	0	0	0	0.0041	0	0	0	0	0
k__Bacteria;p__Proteobacteria;c__Betaproteobacteria;o__Rhodocyclales;f__Rhodocyclaceae;Other	0	0	0	0	0	0	0	0	0	0	0	0	0	0	0	0	0	0	0	0	0	0	0	0	0	0.0001	0	0.0001	0.0001	0.0001	0.0002	0	0	0	0	0	0.0003	0	0	0	0	0	0.0003	0.0003	0.0001	0.0003	0	0	0
k__Bacteria;p__Proteobacteria;c__Deltaproteobacteria;o__Desulfovibrionales;f__Desulfovibrionaceae;g__	0	0	0	0	0	0	0	0	0	0	0	0	0	0	0	0	0	0.0001	0	0	0	0	0	0	0	0	0	0	0	0	0	0	0	0	0	0	0	0	0	0.0004	0	0	0	0	0	0	0	0	0
k__Bacteria;p__Proteobacteria;c__Deltaproteobacteria;o__Desulfovibrionales;f__Desulfovibrionaceae;g__Bilophila	0.0001	0	0	0.0001	0	0.0017	0.0001	0	0	0	0.0018	0	0	0	0	0	0.0011	0.0001	0.0001	0	0.0001	0.0011	0	0.0001	0	0	0	0	0	0.0003	0	0.0001	0.0001	0.0002	0	0	0	0.0005	0.0006	0	0.0005	0.0004	0	0	0	0.0007	0	0.0001	0
k__Bacteria;p__Proteobacteria;c__Deltaproteobacteria;o__Desulfovibrionales;f__Desulfovibrionaceae;g__Desulfovibrio	0	0	0	0.0045	0	0	0	0	0	0.0096	0.0002	0	0.0001	0	0	0	0.0003	0.0025	0	0	0	0	0	0	0	0.0004	0	0	0.0019	0	0	0	0	0	0.0003	0.0026	0	0	0	0.0029	0	0.0004	0	0	0	0	0	0.0041	0.0002
k__Bacteria;p__Proteobacteria;c__Gammaproteobacteria;o__Aeromonadales;f__Succinivibrionaceae;g__	0	0	0	0	0	0	0	0	0	0	0	0	0	0	0	0	0	0	0	0	0	0	0	0	0	0	0	0	0	0	0	0	0	0.0032	0	0	0	0	0	0	0	0	0	0	0	0.0026	0	0	0
k__Bacteria;p__Proteobacteria;c__Gammaproteobacteria;o__Aeromonadales;f__Succinivibrionaceae;g__Succinivibrio	0	0	0	0.1772	0	0	0	0	0	0	0	0	0	0	0	0	0	0.3077	0	0	0	0	0	0	0	0.0001	0	0	0	0	0	0	0	0	0	0.0011	0	0	0	0	0	0	0.014	0	0	0	0	0.0004	0
k__Bacteria;p__Proteobacteria;c__Gammaproteobacteria;o__Enterobacteriales;f__Enterobacteriaceae;Other	0	0.0007	0.0001	0.0003	0	0.0002	0.0001	0	0.0002	0.0019	0.0016	0.0002	0	0.0001	0	0	0.0023	0.0002	0.0001	0	0.0006	0	0	0.211	0.2267	0.0003	0.3845	0.0033	0.3204	0.0045	0.0003	0.0003	0.3604	0.0028	0.0032	0.146	0.0353	0.0019	0.1622	0.0043	0.0094	0.0003	0.0024	0	0.031	0.0006	0.0003	0.0178	0.0024
k__Bacteria;p__Proteobacteria;c__Gammaproteobacteria;o__Enterobacteriales;f__Enterobacteriaceae;g__	0.0001	0.0075	0.0018	0.0042	0.0002	0.0005	0.0008	0.0006	0.0031	0.0132	0.0205	0.0004	0.0001	0.0001	0.0005	0.0001	0.0173	0.0049	0.0006	0.0007	0.0095	0.0003	0.0004	0.0255	0.0031	0	0.0042	0.0857	0.0129	0.0001	0	0.0008	0.0222	0.0013	0.0001	0.0017	0.001	0.0001	0.001	0.0003	0	0	0	0.0101	0.4192	0.0059	0.0026	0.1762	0.0396
k__Bacteria;p__Proteobacteria;c__Gammaproteobacteria;o__Enterobacteriales;f__Enterobacteriaceae;g__Citrobacter	0	0	0	0	0	0	0	0	0	0.0001	0	0	0	0	0	0	0	0	0	0	0	0	0	0	0	0	0	0	0	0	0	0	0	0	0	0	0	0	0	0	0	0	0	0	0.0045	0	0	0	0.0002
k__Bacteria;p__Proteobacteria;c__Gammaproteobacteria;o__Enterobacteriales;f__Enterobacteriaceae;g__Enterobacter	0	0	0	0	0	0	0	0	0	0	0	0	0	0	0	0	0	0	0	0	0	0	0	0.0137	0	0	0.0009	0.0003	0.0015	0	0	0	0	0.0001	0	0	0	0	0	0	0	0	0	0	0	0	0	0	0
k__Bacteria;p__Proteobacteria;c__Gammaproteobacteria;o__Enterobacteriales;f__Enterobacteriaceae;g__Erwinia	0.001	0	0	0	0	0	0	0	0	0	0	0	0	0	0	0	0	0	0	0	0	0	0	0	0	0	0	0	0	0	0	0	0	0	0	0	0	0	0	0	0	0	0	0.0012	0	0	0	0	0
k__Bacteria;p__Proteobacteria;c__Gammaproteobacteria;o__Enterobacteriales;f__Enterobacteriaceae;g__Klebsiella	0	0	0.0003	0	0	0	0	0.0002	0	0	0	0	0	0	0	0.0007	0	0	0.0002	0	0.0001	0	0.0004	0.003	0	0	0.0001	0	0.0006	0	0	0.0002	0	0.0002	0	0	0	0	0	0	0	0	0	0	0	0.0004	0	0.0002	0
k__Bacteria;p__Proteobacteria;c__Gammaproteobacteria;o__Enterobacteriales;f__Enterobacteriaceae;g__Morganella	0	0	0	0	0	0	0	0	0	0	0	0	0	0	0	0	0	0	0	0	0	0	0	0	0	0	0	0	0.0113	0	0	0	0	0	0	0	0	0	0	0	0.0098	0.0001	0	0	0	0	0	0	0
k__Bacteria;p__Proteobacteria;c__Gammaproteobacteria;o__Pasteurellales;f__Pasteurellaceae;g__Haemophilus	0	0	0	0	0	0.0007	0	0	0	0	0	0	0	0	0.0006	0.0003	0	0	0	0	0	0.0002	0	0.0001	0	0	0	0	0.0001	0	0	0	0	0	0.0001	0	0	0	0.0001	0	0	0	0	0.0032	0	0	0.0001	0	0
k__Bacteria;p__Proteobacteria;c__Gammaproteobacteria;o__Pseudomonadales;f__Moraxellaceae;g__Acinetobacter	0.0003	0	0	0	0	0	0	0	0	0	0	0	0	0	0	0	0	0	0	0	0	0	0	0	0	0	0	0	0	0	0	0	0	0	0	0	0	0	0	0	0	0	0	0.0012	0	0	0	0	0
k__Bacteria;p__Proteobacteria;c__Gammaproteobacteria;o__Pseudomonadales;f__Moraxellaceae;g__Enhydrobacter	0	0	0	0	0	0	0	0	0	0	0	0	0	0	0.0001	0	0	0	0	0	0	0	0	0	0	0	0	0	0	0	0	0	0	0	0	0	0	0	0	0.0001	0	0	0	0.0211	0.0001	0	0	0	0
k__Bacteria;p__Proteobacteria;c__Gammaproteobacteria;o__Xanthomonadales;f__Xanthomonadaceae;g__Stenotrophomonas	0	0	0	0	0	0	0	0	0	0	0	0	0	0	0	0	0	0	0	0	0	0	0	0	0	0	0	0	0	0	0	0	0	0	0	0	0	0	0	0	0	0	0	0.0003	0	0	0	0	0
k__Bacteria;p__Spirochaetes;c__Spirochaetes;o__Spirochaetales;f__Spirochaetaceae;g__Treponema	0	0	0	0.0053	0	0	0	0	0	0	0	0	0	0	0	0	0	0.0065	0	0	0	0	0	0	0	0	0	0	0	0	0	0	0	0	0	0	0	0	0	0	0	0	0	0	0	0	0	0	0
k__Bacteria;p__TM7;c__TM7-3;o__;f__;g__	0.0001	0.0003	0	0	0	0.0001	0	0	0	0	0.0002	0.0001	0	0.0006	0	0	0.0001	0	0	0	0.0003	0	0	0.0003	0	0	0	0	0	0.0001	0	0	0	0.0002	0	0	0	0	0	0	0	0	0	0	0	0	0	0	0
k__Bacteria;p__Tenericutes;c__Mollicutes;o__RF39;f__;g__	0.0044	0	0	0	0	0	0	0	0	0.0009	0	0.0001	0	0	0.0001	0	0	0	0	0	0	0	0	0	0	0	0	0	0	0	0	0	0	0	0	0	0	0	0	0	0	0	0	0	0	0	0	0	0
k__Bacteria;p__Verrucomicrobia;c__Opitutae;o__[Cerasicoccales];f__[Cerasicoccaceae];g__	0	0	0	0.0008	0	0	0	0	0	0	0	0	0	0	0	0	0	0.0013	0	0	0	0	0	0	0	0	0	0	0	0	0	0	0	0	0	0	0	0	0	0	0	0	0	0	0	0	0	0	0
k__Bacteria;p__Verrucomicrobia;c__Verruco-5;o__WCHB1-41;f__RFP12;g__	0	0	0	0.0042	0	0	0	0	0	0	0	0	0	0	0	0	0	0.0047	0	0	0	0	0	0	0	0	0	0	0	0	0	0	0	0	0	0	0	0	0	0	0	0	0	0	0	0	0	0	0
k__Bacteria;p__Verrucomicrobia;c__Verrucomicrobiae;o__Verrucomicrobiales;f__Verrucomicrobiaceae;g__Akkermansia	0.0034	0.0002	0	0.0003	0.0652	0.0056	0	0.0008	0	0.0013	0.1888	0.0154	0.0003	0.0003	0	0	0.1739	0	0	0	0.0005	0.0046	0.0003	0.0004	0.0002	0.0003	0.002	0	0.0012	0	0.0001	0.0005	0.0005	0.0285	0	0.0024	0.0067	0.0042	0.0003	0.2057	0.2056	0.0331	0.0002	0.0409	0.0002	0.0273	0	0.0034	0.0048
k__Bacteria;p__[Thermi];c__Deinococci;o__Deinococcales;f__Trueperaceae;g__	0	0	0	0	0	0	0	0	0	0	0	0	0	0	0	0	0	0	0	0	0	0	0	0	0	0	0	0	0	0	0	0	0	0	0	0	0	0	0	0	0	0	0	0.0128	0	0	0	0	0
k__Bacteria;p__[Thermi];c__Deinococci;o__Thermales;f__Thermaceae;g__Thermus	0	0	0	0	0	0	0	0	0	0	0	0	0	0	0	0	0	0	0	0	0	0	0	0	0	0	0	0	0	0	0	0	0	0	0	0	0	0	0	0	0	0	0	0.0021	0	0	0	0	0
[truncated: 24 more columns]

## Sheet: Ilhan 2017 (USA)
Table S2e: Relative abundance resulting from Ilhan et al., 2017
# Constructed from biom file
#OTU ID	Normal_USA1	Normal_USA2	Normal_USA3	Normal_USA4	Normal_USA5	Normal_USA6	Normal_USA7	Normal_USA8	Normal_USA9	Normal_USA10	LAGB1	LAGB2	LAGB3	LAGB4	LAGB5	LAGB6	LAGB7	LAGB8	LAGB9	LAGB10	LAGB11	LAGB12	LAGB13	obese1	obese2	obese3	obese4	obese5	obese6	obese7	obese8	obese9	obese10	obese11	obese12	obese13	obese14	RYGB1	RYGB2	RYGB3	RYGB4	RYGB5	RYGB6	RYGB7	RYGB8	RYGB9	RYGB10	RYGB11	RYGB12
Unassigned;Other;Other;Other;Other;Other	0	0	0	0	0.001280662	0	0	0	0	0	0	0	0	0	0	0	0	0	0	0	0	0	0	0	0	0	0	0.002167274	0	0	0	0	0	0	0	0	0	0	0	0	0	0.012117033	0	0	0	0	0	0	0
k__Bacteria;p__Actinobacteria;c__Actinobacteria;o__Bifidobacteriales;f__Bifidobacteriaceae;g__Bifidobacterium	0	0	0.00039405	0.004925623	9.85E-05	0	0.00118215	0.000689587	0	0	0	0	9.85E-05	9.85E-05	0.000689587	0.002659836	0	0	0	0	0	0.000886612	0.00039405	0	9.85E-05	9.85E-05	0	9.85E-05	0	0.000295537	9.85E-05	0	9.85E-05	0	9.85E-05	0	0	0	0	0	0	0	0	0	0	0	0.000197025	0	0
k__Bacteria;p__Actinobacteria;c__Coriobacteriia;o__Coriobacteriales;f__Coriobacteriaceae;g__	0	0	0	0	0.000295537	0.000985125	0	0	0.000295537	0	0	0	0	0	0	0	0	0	0	0	0	0	0	0	0	0	9.85E-05	0	0	0	0	0	0	0	0	0.000197025	0	0	0	0	0	0	0	0	0	0	0	0	0
k__Bacteria;p__Actinobacteria;c__Coriobacteriia;o__Coriobacteriales;f__Coriobacteriaceae;g__Atopobium	0	0	0	0	0	0	0	0	0	0	0	0	9.85E-05	0	0	0	0	0	0	0	0	0	0	0	0	0	0	0	0	0	0	0	0	0.000197025	0	9.85E-05	0	0.000197025	0	9.85E-05	0	9.85E-05	0	0	0	0	0	0	0
k__Bacteria;p__Actinobacteria;c__Coriobacteriia;o__Coriobacteriales;f__Coriobacteriaceae;g__Collinsella	9.85E-05	0	0	0.000197025	0	0.00039405	0.000886612	9.85E-05	0.000197025	0	0.00039405	0	9.85E-05	0	0.00039405	0.000197025	0	0.000197025	0	9.85E-05	0	0	0	0	0	0	0	0.000591075	0	0	0	0	0	0	0	0.000197025	9.85E-05	0	0	0.000197025	9.85E-05	0	0	0	0	9.85E-05	0.001970249	0.00118215	9.85E-05
k__Bacteria;p__Bacteroidetes;c__Bacteroidia;o__Bacteroidales;f__;g__	0	0	0	0	0	0	0	0	0	0	0	0	0.042064821	0	0	0	0	0	0.011920008	0	0	0	0	0	0	0	0	0	0	0	0	0	0	0	0	0	0	0	0	0	0.050241356	0	0	0	0	0	0	0	0
k__Bacteria;p__Bacteroidetes;c__Bacteroidia;o__Bacteroidales;f__Bacteroidaceae;g__Bacteroides	0.440449217	0.38134174	0.598463206	0.454240961	0.378189341	0.47138213	0.272781007	0.358880898	0.204708896	0.70426559	0.428923259	0.68426756	0.00679736	0.484484287	0.56664368	0.157127377	0.158211014	0.455423111	0.446064427	0.700423604	0.692838144	0.599546843	0.516796375	0.493842971	0.612649	0.46458477	0.538567629	0.189045414	0.646438775	0.331395922	0.551078711	0.693823269	0.593537583	0.621515122	0.610186189	0.370997931	0.420451187	0.318687814	0.425967885	0.346960891	0.013299182	0.323908974	0.202147572	0.373066693	0.20648212	0.304797557	0.537878042	0.172889371	0.594719732
k__Bacteria;p__Bacteroidetes;c__Bacteroidia;o__Bacteroidales;f__Porphyromonadaceae;g__Parabacteroides	0.058713427	0	0.066988474	0.007486947	0.019111418	0.027189439	0.04561127	0.011328933	0.031031425	0.030440351	0.133287361	0.03122845	0.004433061	0.063442025	0.073293272	0.082159393	0.048665156	0.034282337	0.097428825	0.023445966	0.051127968	0.049059206	0.005122648	0.030341838	0.022263816	0.024431091	0.020589105	0.022263816	0.012609595	0.008767609	0.027386464	0	0	0.058713427	0.034577874	0.018323318	0.092798739	0.045118708	0.127672151	0.051817555	0.006698847	0.047187469	0.012215545	0.033297212	0.005319673	0.076642695	0.029849276	0.007782484	0.071323022
k__Bacteria;p__Bacteroidetes;c__Bacteroidia;o__Bacteroidales;f__Porphyromonadaceae;g__Porphyromonas	0	0	0	0	0	0	0.00039405	0	0	0	0	0	0	0	0	0	0	0	0	0.00118215	0	0	0	0	0	0	0	0	0	0	9.85E-05	0	0	0	0	0	0	0	0	0	0	9.85E-05	0	0	0	0	0	0	0
k__Bacteria;p__Bacteroidetes;c__Bacteroidia;o__Bacteroidales;f__Prevotellaceae;g__Prevotella	0	0	0	9.85E-05	0	0	0.035365974	0.01241257	0	0	0.000295537	0.00039405	0.493350409	0	0	0.007782484	0.017830756	0	9.85E-05	0	0	0	0	0	0	0	0	0.38015959	0	0.000492562	9.85E-05	0	0	0	0	0	0	0.282238203	0	0.297803172	0.450300463	0	0.010442321	0	0	0.000197025	0.010442321	0.165993498	9.85E-05
k__Bacteria;p__Bacteroidetes;c__Bacteroidia;o__Bacteroidales;f__Rikenellaceae;Other	0	0	0	0	0.001280662	0	0	0	0	0	0	0	0	0	0	0	0	0	0	0	0	0	0	0	0	0	0.00039405	0	0	0	0	0	0	0	0	0.003644961	0	0	0	0	0	0.001379174	0	0	0	0	0.000886612	0	0
k__Bacteria;p__Bacteroidetes;c__Bacteroidia;o__Bacteroidales;f__Rikenellaceae;g__	0.035661511	0.044330608	0.01881588	0.000689587	0.026499852	0.029061176	0.08481923	0.001477687	0.043345483	0.012708108	0.015663481	0.011427446	0	0.016747119	0.003250911	0.010934883	0.04639937	0.044232095	0.009555709	0.010442321	0.017338193	0.014973894	0.003447936	0.014973894	0.022559354	0.023150429	0.016156044	0.009949759	0.026598365	0.016156044	0.001871737	0.042852921	0	0.011033396	0.002659836	0.132696286	0.133976948	0.050733918	0.010639346	0.01241257	0.000295537	0.040488622	0.041079697	0.01960398	0.007092897	0.062161363	0.064131613	0.032607625	0.057137228
k__Bacteria;p__Bacteroidetes;c__Bacteroidia;o__Bacteroidales;f__S24-7;g__	0	0	0	0	0.021278692	0	0	0	0	0	0	0	0.000295537	0	0	0	0.012905132	0	0	0	0	0	0.009161659	0	0	0	0	0	0	0	0	0	0	0	0	0	0	0	0	0.002856861	0.000197025	0	0	0	0	0	0	0	0
k__Bacteria;p__Bacteroidetes;c__Bacteroidia;o__Bacteroidales;f__[Barnesiellaceae];g__	0	0.000591075	0	0	0.01201852	0.012314058	0.035168949	0.004925623	0.020589105	0	0	0	0	0	0	0.005418185	0	0	0.004433061	0	0.009654221	0	0	0	0.006107773	0.007979509	0.001970249	0	0	0.002659836	0	0	0	0	0	0.000886612	0.025810265	0.01398877	0	0	0.000197025	0.003447936	0.033888287	0	0.014579844	0	0.000886612	0	0.030834401
k__Bacteria;p__Bacteroidetes;c__Bacteroidia;o__Bacteroidales;f__[Odoribacteraceae];g__Butyricimonas	0.00758546	0	0.001379174	0	0.002856861	0	0.00758546	0	0.002167274	0	0	0.001379174	0.000197025	0	0	0.001970249	0.002955374	0.004433061	0.002856861	0	0	0	0.002955374	0	0.002659836	0.003743474	0.000689587	0	0	9.85E-05	0	0.002167274	0	0	0	0.00600926	0	0.00640331	0	0.000197025	0.00039405	0.010442321	0	0.000492562	0	0	0.0007881	0.001280662	0
k__Bacteria;p__Bacteroidetes;c__Bacteroidia;o__Bacteroidales;f__[Odoribacteraceae];g__Odoribacter	0	0.005418185	0	0.003349424	0.004630086	0	0.005713723	0.001477687	0.003743474	0	0.002659836	0.013496207	0.001674712	0.004925623	0	0.002856861	0.007289922	0.060388139	0.01359472	0.003546449	0	0	0	0	0.001674712	0.004827111	0.004334548	0	0	0.001083637	0.00719141	0.01201852	0	0	0	0.002955374	0.011131908	0.004334548	0.002462812	0.001674712	0.001871737	0.263619348	0	0.007880997	0.00039405	0	0.010442321	0.004728598	0.023248941
k__Bacteria;p__Bacteroidetes;c__Bacteroidia;o__Bacteroidales;f__[Paraprevotellaceae];g__	0	0	0	0	0	0	0	0	0	0	0	0	9.85E-05	0	0	0	0.002659836	0	0	0	0	0	0	0	0	0	0	0	0	0	0	0	0	0	0	0	0	0	0	0	0	0	0	0	0	0	0	0	0
k__Bacteria;p__Bacteroidetes;c__Bacteroidia;o__Bacteroidales;f__[Paraprevotellaceae];g__CF231	0	0	0	0	0	0	0	0	0	0	0	0	0.0007881	0	0	0	0	0	0	0	0	0	0	0	0	0	0	0	0	0	0	0	0	0	0	0	0	0	0	0	0.0007881	0	0	0	0	0	0	0	0
k__Bacteria;p__Bacteroidetes;c__Bacteroidia;o__Bacteroidales;f__[Paraprevotellaceae];g__Paraprevotella	0	0	0	0	0	0	0.010934883	0	0	0	0	0	0	0	0	0.002364299	0.003841986	0.002955374	0.007486947	0	0	0	0.054477391	0	0	0	0	0	0	0.007388435	0	0	0	0	0	0.0007881	0	0	0	0.0007881	0	0	0	0.001674712	0	0	0	0.015564969	0.003349424
k__Bacteria;p__Bacteroidetes;c__Bacteroidia;o__Bacteroidales;f__[Paraprevotellaceae];g__[Prevotella]	0	0	0	0	0	0	0	0	0	0	0	0	0.046793419	0	0	0	0.034971924	0	0	0	0	0	0	0	0	0	0	0	0	0	0	0	0	0	0	0	0	0	0	0	0.065116737	0	0	0.034676387	0	0	0	0	0
k__Bacteria;p__Bacteroidetes;c__Flavobacteriia;o__Flavobacteriales;f__Flavobacteriaceae;g__	0	0	9.85E-05	0	0	9.85E-05	0.000295537	0	9.85E-05	9.85E-05	0.000295537	0.000295537	9.85E-05	0	0	0	0.000492562	0	9.85E-05	0.000197025	9.85E-05	9.85E-05	0	0	0	0	9.85E-05	0	9.85E-05	0.000197025	0.000197025	0	0	0	0	0	9.85E-05	9.85E-05	0.000295537	0.000295537	0.000197025	0.00039405	9.85E-05	0.000295537	0	0.000197025	0	0	0
k__Bacteria;p__Cyanobacteria;c__4C0d-2;o__YS2;f__;g__	0	0	0	0	0.00039405	0	0	0	0	0	0	0	0	0	0	0	0	0	0	0	0	0	0	0	0	0.003250911	0	0	0	0	0	0	0	0	0	0	0	0	0	0	0	0	0	0.002167274	0	0	0	0	0
k__Bacteria;p__Firmicutes;c__Bacilli;o__Gemellales;f__Gemellaceae;Other	0	0	0	0	0	0	0	0	0	0	0	0	0.000295537	0	0	0	0	0.000197025	0	0	0	0	0	0	0	0	0	0	0	0	0	0	0	9.85E-05	0	9.85E-05	0	0	0.00039405	9.85E-05	0.000689587	9.85E-05	0.000197025	0.000295537	0	0	9.85E-05	0	0
k__Bacteria;p__Firmicutes;c__Bacilli;o__Lactobacillales;f__Carnobacteriaceae;g__Granulicatella	0	0	0	0	0	9.85E-05	9.85E-05	0	9.85E-05	0	9.85E-05	0	0.000689587	0	0	9.85E-05	9.85E-05	0.000886612	0	0	0	0	0	0	0	0	0	0	0	0	0	0	0	0.001773224	0.00039405	0.000197025	0	9.85E-05	9.85E-05	0.000591075	0.000492562	0.000591075	0.000197025	0.00039405	9.85E-05	0.000295537	9.85E-05	0.000591075	9.85E-05
k__Bacteria;p__Firmicutes;c__Bacilli;o__Lactobacillales;f__Enterococcaceae;Other	0	0	0	0	0	0	0	0	0	0	0	0	0	0	0	0	0	0.004433061	0	0	0	0	0	0	0	9.85E-05	0	0	0	0	0	0	0	0	0	0	0	0	0	0.000197025	0	0.000591075	0.002265787	0	0	0	0.000591075	0.000197025	0.000295537
k__Bacteria;p__Firmicutes;c__Bacilli;o__Lactobacillales;f__Enterococcaceae;g__Enterococcus	0	0	0	0	0	0	0	0	0	0	0.000492562	0	0	0	0.000295537	0	0	0	0	0	0	0	0	0	0	0	0	0	0	0	0	0	0	0	0	0	0	0	0.000197025	0	0	0	0	0	0	0	0	0.016845631	0
k__Bacteria;p__Firmicutes;c__Bacilli;o__Lactobacillales;f__Lactobacillaceae;g__Lactobacillus	0	0	0	0	0	0	0	0	0	0	0	0	0	0	0	0	0	0	0.000886612	0	0	0	0	0	0.002167274	0	0	0.002364299	0	0	0	0	0	0	0	0.006206285	0	0	9.85E-05	0	0	0	0	0	9.85E-05	0	0	9.85E-05	0
k__Bacteria;p__Firmicutes;c__Bacilli;o__Lactobacillales;f__Leuconostocaceae;g__Weissella	0	0	0	0	0	0	0	0	0	0	0	0	0	0	0	0	0	0	0	0	0	0	0	0	0	0	0	0.002364299	0	0	0	0	0	0	0	0	0	0	0.000197025	0	0	0	0.00039405	0	0	9.85E-05	0	0	0
k__Bacteria;p__Firmicutes;c__Bacilli;o__Lactobacillales;f__Streptococcaceae;g__Lactococcus	0	0	0.000295537	0	0.000689587	0	0	0	0	0	0	0	0	0	0	0	0	9.85E-05	0	0	0	0	9.85E-05	9.85E-05	0	0	0	0	0	0	0	0.000492562	0	0	0	9.85E-05	0.000591075	0	0	0	0	0	0.000197025	0	0	0	0	0.000197025	0
k__Bacteria;p__Firmicutes;c__Bacilli;o__Lactobacillales;f__Streptococcaceae;g__Streptococcus	0.000492562	0.001083637	0.000197025	0	0.000295537	0.000985125	0.000689587	0	0.00039405	0	0.003841986	0.000886612	0.029750763	0.000689587	0.000492562	0.002364299	0.005122648	0.007880997	9.85E-05	0.00039405	0	9.85E-05	0.000295537	0	0	0.000295537	0.000197025	0.001970249	9.85E-05	9.85E-05	9.85E-05	0.000197025	0.003053886	0.016747119	0.001674712	0.004925623	0	0.01162447	0.003349424	0.004039011	0.026696877	0.004531573	0.060979214	0.00561521	0.011230421	0.004728598	0.002659836	0.015959019	0.004137523
k__Bacteria;p__Firmicutes;c__Bacilli;o__Turicibacterales;f__Turicibacteraceae;g__Turicibacter	0	9.85E-05	0.000492562	0.00039405	0	0	0.000295537	0	0	0	0	0	0	0.000197025	0	0	0.000197025	0	0	0	9.85E-05	0	0.000689587	0.00039405	0	9.85E-05	9.85E-05	0	0	0.000591075	0	0	9.85E-05	0	0	0	9.85E-05	0	0	0	0	0	0	0	0	0	0	0	0
k__Bacteria;p__Firmicutes;c__Clostridia;o__Clostridiales;f__;g__	0.101861886	0.117820904	0.021081667	0.140577283	0.074770959	0.100975273	0.018618855	0.093389814	0.124224214	0.001871737	0.082060881	0.020983154	0.046596394	0.059600039	0.035365974	0.095557088	0.225495025	0.009457196	0.11082652	0.023938528	0.064230125	0.002265787	0.060191114	0.027287952	0.05162053	0.08284898	0.05162053	0.049650281	0.056743178	0.051029455	0.062456901	0.01320067	0.011230421	0.033100187	0.075854596	0.047285982	0.049059206	0.015072407	0.079105507	0.005812235	0.048665156	0.030243326	0.121859915	0.03920796	0.23771057	0.026696877	0.033001675	0.031031425	0.026302827
k__Bacteria;p__Firmicutes;c__Clostridia;o__Clostridiales;f__Caldicoprobacteraceae;g__Caldicoprobacter	0	0	0	0	9.85E-05	0.000591075	0	0	0.000591075	0	0	0	0	0	0	9.85E-05	0	0	0	0	0	0	0	0	0.00039405	0	0	0	0	0	0	0	0	0	0	0.000197025	0	9.85E-05	9.85E-05	0	0	0	0	0.000295537	9.85E-05	0	0	0	0
k__Bacteria;p__Firmicutes;c__Clostridia;o__Clostridiales;f__Christensenellaceae;g__	0	0.000197025	0	0	0.000689587	0.000886612	0.004728598	9.85E-05	0.037828785	0.000591075	0.000886612	0.000985125	0	0.00039405	0.000886612	0.014973894	0.008669097	0	0	0.000197025	0	0	0	0	0.0007881	9.85E-05	0.00039405	0	0.000295537	0	0	0	0	0	0	0.0007881	9.85E-05	0.000295537	0.000492562	0	0	0.000197025	0	0	0.000197025	0.001083637	0	0	0
k__Bacteria;p__Firmicutes;c__Clostridia;o__Clostridiales;f__Christensenellaceae;g__Christensenella	9.85E-05	0	0	0	0	0	0	9.85E-05	9.85E-05	0	0	0	0	0	0	9.85E-05	0	0	0	0.000492562	0	0	0	0	0	0	0	0	0	0	0	0	0	0	0	0.000197025	0	0	0	0	0	0	9.85E-05	0	0	0	0	0	0
k__Bacteria;p__Firmicutes;c__Clostridia;o__Clostridiales;f__Clostridiaceae;Other	0	0.000295537	0	0.00039405	0.000197025	0	0	9.85E-05	0	9.85E-05	0	0	0	9.85E-05	0	0	0.00039405	0	0	9.85E-05	9.85E-05	0	0	0	0	0	0.000886612	0	0	9.85E-05	0	0	0	0	0	0	0	0.001083637	9.85E-05	0	0	0	0	0	0	0	0	0	9.85E-05
k__Bacteria;p__Firmicutes;c__Clostridia;o__Clostridiales;f__Clostridiaceae;g__	0	0.001477687	0	0	9.85E-05	0	0.000591075	0	0.009555709	9.85E-05	0.000295537	0.000197025	0	0.000591075	0.002856861	0	9.85E-05	0	0	0.001280662	0	0	0	0.00039405	0	0	0	0	0.000197025	0	0	0	0	0	0	0.001083637	9.85E-05	9.85E-05	0	0	0	0.001674712	0.0007881	0	0.000492562	0.000591075	0.00561521	0	0
k__Bacteria;p__Firmicutes;c__Clostridia;o__Clostridiales;f__Clostridiaceae;g__Clostridium	0.004334548	0.005122648	0.00118215	0.001280662	0.001970249	0.001083637	0	0	0.001674712	9.85E-05	0.010442321	0.000295537	0	0.002068762	0	0.001379174	0.001477687	0.001871737	0.000689587	0	0.001477687	0	0.002364299	0.00118215	0.00039405	0.00039405	0.000591075	0.000295537	0.00039405	9.85E-05	0.00039405	0	0.006600335	0.000492562	0.004334548	0.000886612	0.000492562	0.001576199	0.009654221	0.000591075	9.85E-05	0.004137523	0.000985125	0.001379174	0.036646636	0.001576199	0.001083637	0.008373559	0.000689587
k__Bacteria;p__Firmicutes;c__Clostridia;o__Clostridiales;f__Lachnospiraceae;Other	9.85E-05	0.000689587	9.85E-05	0.001280662	0.000197025	0.001477687	0.000295537	0	0.000295537	0	9.85E-05	9.85E-05	9.85E-05	0.000197025	9.85E-05	0.000492562	0.000295537	0.000197025	0	0	9.85E-05	9.85E-05	0	9.85E-05	9.85E-05	0.000492562	9.85E-05	0.00118215	9.85E-05	0.000197025	0.00039405	9.85E-05	0.000295537	0	0	0.000295537	0.000689587	9.85E-05	0.000197025	0	0	0.00039405	0	9.85E-05	9.85E-05	0.000591075	0	0.000197025	0.000591075
k__Bacteria;p__Firmicutes;c__Clostridia;o__Clostridiales;f__Lachnospiraceae;g__	0.049256231	0.054674416	0.015860506	0.07762782	0.152891341	0.079105507	0.047483007	0.028174564	0.026992415	0.03763176	0.029061176	0.044921683	0.029258201	0.040390109	0.033592749	0.021377204	0.02600729	0.055364004	0.008570584	0.09082849	0.016648606	0.082257906	0.030637376	0.055955078	0.090335927	0.156142252	0.031523988	0.041867796	0.072899222	0.066101862	0.049847306	0.098413949	0.113486356	0.047187469	0.050044331	0.016353069	0.0324106	0.022460841	0.036351098	0.037730273	0.027287952	0.020293567	0.075263521	0.021869767	0.03280465	0.007486947	0.013102157	0.124421239	0.024037041
k__Bacteria;p__Firmicutes;c__Clostridia;o__Clostridiales;f__Lachnospiraceae;g__Anaerostipes	0.000985125	0	0	0.006501822	0.002561324	0.003152399	0.001477687	9.85E-05	0.001379174	0.000295537	0.003349424	0.0007881	0	0.000197025	0	0.0007881	9.85E-05	0.000591075	0.001477687	0	0	0.00039405	0	0	0.005418185	0.010836371	0.003841986	0.001379174	9.85E-05	0.001379174	0.000197025	0	0	0.005418185	0	0.00118215	0	0.00039405	0.005024136	0	0	0.001970249	0	0.000591075	0	0.000689587	0.000689587	0	0
k__Bacteria;p__Firmicutes;c__Clostridia;o__Clostridiales;f__Lachnospiraceae;g__Blautia	0.002364299	0.011328933	0.007092897	0.032706137	0.009161659	0.044330608	0.000689587	0.002758349	0.016057531	0.003053886	0.003841986	0.000591075	0.006895872	0.000591075	0.011131908	0.010442321	0.0007881	0.015761994	0.000985125	0.000197025	0.021968279	0.014579844	0.001083637	0	0.00039405	0.003841986	0.003447936	0.010540833	0.002265787	0.004728598	0.002462812	0.024234066	0.00522116	0.004630086	0.005024136	0.002068762	0.010343808	0.001379174	0.005516698	0.000985125	0.003743474	0.018717368	0.021672742	0.005024136	0.010737858	0.007388435	0.003152399	0.028568614	0.002955374
k__Bacteria;p__Firmicutes;c__Clostridia;o__Clostridiales;f__Lachnospiraceae;g__Butyrivibrio	0	0	0	0	0	0	0	0	0	0	0	0	0.002856861	0	0	0	0	0	0	0	0	0	0	0	0	0	0	0	0	0	0	0	0	0	0	0	0	0	0	0	0.003743474	0	0	0	0	0	0	0	0
k__Bacteria;p__Firmicutes;c__Clostridia;o__Clostridiales;f__Lachnospiraceae;g__Coprococcus	0.004433061	0.047975569	0.003546449	0.007683972	0.020884642	0.01162447	0.011033396	0.002068762	0.00640331	0.002561324	0.001871737	0.003743474	0.000295537	0.001871737	0.001871737	0.002659836	0.000591075	0.005516698	0.000591075	0.004728598	0.002758349	0.005319673	9.85E-05	0.001773224	0.003349424	0.001280662	0.006994385	0.004531573	0.002068762	0.015564969	0.00039405	0.00118215	0.001773224	0.003841986	0.002265787	0.002265787	0.002856861	0.001871737	0.001477687	0.004137523	0.000689587	0.018618855	0.021869767	0.004925623	0.001576199	0.005910748	0.005516698	0.026598365	0.001871737
k__Bacteria;p__Firmicutes;c__Clostridia;o__Clostridiales;f__Lachnospiraceae;g__Dorea	0.003644961	0.002462812	0.002167274	0.005319673	0.004925623	0.020490592	0.006206285	0.003447936	0.008866122	0.000886612	0.001576199	0.008570584	0.001674712	0.05802384	0.01359472	0.006501822	0.003841986	0.008275047	0.010343808	0.005024136	0.004630086	0.018717368	0.001083637	0.005319673	0.000197025	0.008078022	0.004236036	0.00679736	0.003940498	0.042261846	0.035267461	0.007289922	0.001280662	0.002462812	0.001871737	0.007388435	0.010245296	0.003053886	0.001576199	0.001674712	0.000985125	0.012511083	0.004827111	0.001970249	0.033395725	0.001970249	0.006501822	0.01999803	0.001674712
k__Bacteria;p__Firmicutes;c__Clostridia;o__Clostridiales;f__Lachnospiraceae;g__Lachnobacterium	0	0.006501822	0	0	0.000197025	0.002364299	0	0.000197025	0	0	0	9.85E-05	0.035464486	0	0	0	0.000197025	0	9.85E-05	0	0	0	0.005319673	0	9.85E-05	0.022362329	0.000295537	0.000197025	0	0	0	0	0	0.001773224	0	9.85E-05	0.001674712	0	0	0.001477687	0.043443996	0	0.0007881	0	0.00039405	0	9.85E-05	0.00522116	0.001379174
k__Bacteria;p__Firmicutes;c__Clostridia;o__Clostridiales;f__Lachnospiraceae;g__Lachnospira	0.047975569	0.065707812	0.042655896	0.030538863	0.054969954	0.00640331	9.85E-05	0.022165304	0.024135553	0.068958723	0.057531278	0.012511083	0.002167274	0.044527633	0.004039011	0.002561324	0.000197025	0.004827111	0.001379174	0.000197025	0.020096542	0	0.03201655	0.149738942	0.010540833	0.020293567	0.094079401	0.007092897	0.01241257	0.037533248	0.006895872	0	0.112501231	0.056250616	0.076544183	0.003250911	0.002462812	0.026598365	0.061964338	0.00719141	0.001576199	0.013102157	0.00719141	0.016747119	0.008176534	0.004137523	0.016353069	0.009752734	0.004630086
k__Bacteria;p__Firmicutes;c__Clostridia;o__Clostridiales;f__Lachnospiraceae;g__Roseburia	0.014185795	0.071914097	0.021771254	0.009063146	0.005319673	0.000197025	0.0007881	0.011230421	0.008767609	0.038124323	0.004137523	0.010343808	0.03802581	0.004827111	0.000985125	0.004433061	0.002265787	0.054477391	0.009555709	0.00039405	0.007683972	0.009457196	0.016254556	0.005910748	0.009063146	0.008078022	0.018323318	0.005910748	0.021278692	0.002659836	0.002659836	0.000689587	0.005024136	0.001674712	0.014382819	0.001576199	0.001083637	0.021672742	0.002462812	0.015860506	0.045906807	0.007388435	0.01162447	0.155846715	0.042754408	0.001773224	0.017732243	0.017535218	0.035365974
k__Bacteria;p__Firmicutes;c__Clostridia;o__Clostridiales;f__Lachnospiraceae;g__[Ruminococcus]	0.004827111	0.009752734	0.036351098	0.025514728	0.004728598	0.022854891	0.003053886	0.002364299	0.011722983	0.006600335	0.041473746	0.01201852	0.014579844	0.001477687	0.021180179	0.003940498	0.034479362	0.004236036	0.009752734	0.00118215	0.015761994	0.054181854	0.004039011	0.001083637	0.0007881	0.005418185	0.004334548	0.053098217	0.006107773	0.018126293	0.005418185	0.005812235	0.005319673	0.002462812	0.003152399	0.004039011	0.003644961	0.00039405	0.041375234	0.004630086	0.013003645	0.017338193	0.040784159	0.002955374	0.003743474	0.011722983	0.009555709	0.007092897	0.007092897
k__Bacteria;p__Firmicutes;c__Clostridia;o__Clostridiales;f__Peptococcaceae;g__	0	0	0.000689587	0	0	0	0.000492562	0	0	0	0	0.0007881	0	0.003940498	0	0	0	0	0	0	0.000689587	0	0	0	0.001871737	0	0.000295537	0	0.000985125	0	0	0	0	0	0	0	0	0	0	0	0	0.000295537	0	0.000295537	0	0	0	0	0
k__Bacteria;p__Firmicutes;c__Clostridia;o__Clostridiales;f__Peptococcaceae;g__Peptococcus	0	0	0	0	0	0	0	0	0	0	0	0	0	0	0	0	0	0	0	0	0	0	0	0	0	0	0	0	0	0	0	0	0	0	0	0	0	0	0	0	0	0	0	0	0	0	0	0.001871737	0
k__Bacteria;p__Firmicutes;c__Clostridia;o__Clostridiales;f__Peptococcaceae;g__rc4-4	0	9.85E-05	0	0	0	0.000591075	0	0.000197025	0	0	0	0	0	0	0	0	0	0	0	0	0	0	0	0.000197025	0	0	0	0	0.002364299	0	0	0	0	0	0	0	0	9.85E-05	0	0	0	0	0	0	0	0	0	0	0
k__Bacteria;p__Firmicutes;c__Clostridia;o__Clostridiales;f__Peptostreptococcaceae;g__	0	0.000591075	0	0.001674712	0	0	0	0	0.004630086	0	0	0.000295537	0	0	0.00039405	9.85E-05	0	0	0	0.0007881	0.001083637	0.000886612	0	0.0007881	0	0	0	0.000295537	0	0	9.85E-05	0	0	0	0	0	9.85E-05	0.000492562	0	0	0	0.000591075	0	0	0	0	9.85E-05	0	9.85E-05
k__Bacteria;p__Firmicutes;c__Clostridia;o__Clostridiales;f__Ruminococcaceae;g__	0.055955078	0.098709487	0.025514728	0.017830756	0.084228155	0.055265491	0.14767018	0.385577776	0.1280662	0.008669097	0.048468131	0.066692937	0.009555709	0.058910452	0.07004236	0.400354645	0.272682494	0.014776869	0.166092011	0.041079697	0.011427446	0.031031425	0.094374938	0.137621909	0.041572259	0.020096542	0.103930647	0.042852921	0.036548123	0.158802088	0.164121761	0.023445966	0.008373559	0.009949759	0.013397695	0.203034184	0.020786129	0.049650281	0.050339868	0.009555709	0.008964634	0.057432765	0.156142252	0.07644567	0.176632844	0.17485962	0.149837454	0.034971924	0.034282337
k__Bacteria;p__Firmicutes;c__Clostridia;o__Clostridiales;f__Ruminococcaceae;g__Anaerotruncus	9.85E-05	0	0	0.00039405	0	0.0007881	0.0007881	9.85E-05	0.002068762	0.000197025	0.000197025	0	9.85E-05	9.85E-05	0.000197025	0.000591075	9.85E-05	0.00039405	0	0.001773224	9.85E-05	0	9.85E-05	0	0	0	0	0	0.000197025	9.85E-05	0.000591075	0.00039405	0	9.85E-05	0	0.001083637	0.000591075	0	0.00039405	0.002561324	9.85E-05	0.000295537	0.000886612	0	0.00039405	0.001379174	0	0	0
k__Bacteria;p__Firmicutes;c__Clostridia;o__Clostridiales;f__Ruminococcaceae;g__Faecalibacterium	0.03999606	0.014973894	0.005516698	0.028765639	0.035267461	0.017830756	0.004236036	0	0.00039405	0	0.019702492	0.002462812	0.030735888	0.042951433	9.85E-05	0.019111418	0.002758349	0.006698847	0.010934883	0	0.018126293	0	0.000295537	0.03763176	9.85E-05	0.022756379	0.017830756	0.012905132	0.009260171	0	0	0.01398877	0	0.03881391	0.001083637	0.004334548	0.008275047	0.006501822	0.020589105	0.000886612	0.028864151	0.013102157	0.034380849	0.006206285	0.013299182	0.002364299	0.011033396	0.056644666	0.006304798
k__Bacteria;p__Firmicutes;c__Clostridia;o__Clostridiales;f__Ruminococcaceae;g__Oscillospira	0.040390109	0.005418185	0.018618855	0.015564969	0.01920993	0.031918038	0.061176239	0.015860506	0.042852921	0.035365974	0.017239681	0.015072407	0.011525958	0.030932913	0.030735888	0.022460841	0.01201852	0.013693232	0.017239681	0.023051916	0.023938528	0.054181854	0.029258201	0.01398877	0.033494237	0.020589105	0.010048271	0.027189439	0.020096542	0.034577874	0.015564969	0.037040686	0.03881391	0.020884642	0.054181854	0.069155748	0.077726332	0.016747119	0.016451581	0.021180179	0.018027781	0.030932913	0.038616885	0.009654221	0.03763176	0.036351098	0.019899517	0.00719141	0.00561521
k__Bacteria;p__Firmicutes;c__Clostridia;o__Clostridiales;f__Ruminococcaceae;g__Ruminococcus	0.007486947	0.012708108	0.022756379	0.003644961	0.015761994	0.024726628	0.083834105	0.017830756	0.102551473	0.008078022	0.010442321	0.005319673	0.004925623	0.057826815	0.008275047	0.047285982	0.021869767	0.004236036	0.010540833	0.006304798	0.00561521	0.004630086	0.008472072	0.002364299	0.005122648	0.007683972	0.01162447	0.007782484	0.006994385	0.010442321	0.008866122	0.000985125	0.000985125	0.002265787	0.002167274	0.036745148	0.020096542	0.003546449	0.008669097	0.002364299	0.003546449	0.015860506	0.032509112	0.016057531	0.055758053	0.183528716	0.003940498	0.005516698	0.020490592
k__Bacteria;p__Firmicutes;c__Clostridia;o__Clostridiales;f__Veillonellaceae;g__	0	0	0	0	0	0	0	0	0	0.000886612	0	0	0	0	0	0	0	0	0	0	0	0	0	0	0	0	0	0	0	0	0	0.003349424	0	0	0	0	0	0	0	0	0	0	0	0	0	0	0	0	0
k__Bacteria;p__Firmicutes;c__Clostridia;o__Clostridiales;f__Veillonellaceae;g__Acidaminococcus	0	0	0.046202345	0	0	0	0.060782189	0	0	0	0.002462812	0	9.85E-05	0	0	0.003053886	0	0	0.022460841	0.005024136	0	0	0	0	0	0.004531573	0	0	0	0	0	0	0	0	0	0	0	0.005910748	0.001970249	0.047187469	0	0	0	0	0	0	0	0	0
k__Bacteria;p__Firmicutes;c__Clostridia;o__Clostridiales;f__Veillonellaceae;g__Anaerovibrio	0	0	0	0	0	0	0	0	0	0	0	0	0.008472072	0	0	0	0	0	0	0	0	0	0	0	0	0	0	0	0	0	0	0	0	0	0	0	0	0	0	0	0.006698847	0	0	0	0	0	0	0	0
k__Bacteria;p__Firmicutes;c__Clostridia;o__Clostridiales;f__Veillonellaceae;g__Dialister	0	0	0.005122648	0	0.001280662	0	0.004334548	0	0	0.013299182	0.007782484	0	0.002659836	0.004728598	0	0.000689587	0.003053886	0	0	0.00039405	0.003447936	0.005713723	0	0	0	0	0.003841986	0	9.85E-05	0	0.013003645	0.005516698	0	0.00600926	0	0.003447936	0.01842183	0.008866122	0.006895872	0	0.003546449	0	0	0	0	0	0.00600926	0.005122648	0
k__Bacteria;p__Firmicutes;c__Clostridia;o__Clostridiales;f__Veillonellaceae;g__Megamonas	0	0	0	0	0	0	0	0	0	0	0	0	0	0	0	0	0	0	0.003250911	0	0	0	0	0	0	0	0	0	0.007486947	0	0	0	0	0	0	0	0	0	0	0	0	0	0	0	0	0	0	0	0
k__Bacteria;p__Firmicutes;c__Clostridia;o__Clostridiales;f__Veillonellaceae;g__Megasphaera	0	0	0	0	0	0.001576199	0	0	0	0	0.001083637	0	0	0	0	0	0	0.001970249	0	0	0	0	0	0	0	0	0	0	0	0	0	0	0.001773224	0	0	0	0	0	0.001379174	0.003349424	0	0	0	0	0	0	0	0.001871737	0
k__Bacteria;p__Firmicutes;c__Clostridia;o__Clostridiales;f__Veillonellaceae;g__Mitsuokella	0	0	0	0	0	0	0	0	0	0	0	0	0	0	0	0	0	0	0	0	0	0	0	0	0	0	0	0	0	0	0	0	0	0	0	0	0	0	0	0	9.85E-05	0	0	0	0	0	0.003250911	0	0
k__Bacteria;p__Firmicutes;c__Clostridia;o__Clostridiales;f__Veillonellaceae;g__Phascolarctobacterium	0.038124323	0.00522116	0	0.017141168	9.85E-05	0.020195055	0	0.004827111	0.030046301	0	0	0.01842183	0.016550094	0	0.049551768	0	0.003349424	0.037533248	0.006698847	0.006994385	0	0	0.047778544	0.016156044	0.028667126	0.045315732	0.003841986	0.066791449	0	0.026302827	0	0	0	0	0.021574229	0	0	0.007289922	9.85E-05	0.024135553	0.026204315	0.006206285	0.004433061	0.005319673	0.013299182	0.034676387	0	0.000492562	0.003940498
k__Bacteria;p__Firmicutes;c__Clostridia;o__Clostridiales;f__Veillonellaceae;g__Succiniclasticum	0	0	0	0	0	0	0	0	0	0	0	0	0	0	0	0.000295537	0	0	0	0	0	0	0	0	0	0	0	0	0	0	0	0	0	0	0	0	0	0	0	0	0	0	0	0	0	0	0	0	0
k__Bacteria;p__Firmicutes;c__Clostridia;o__Clostridiales;f__Veillonellaceae;g__Veillonella	0.000197025	0.000295537	0.000492562	0.000492562	0	0	0	0	0	0	0.007979509	0.000492562	0.001970249	0.002561324	0	0	0	9.85E-05	0	0	0	0	0	0.000197025	0	9.85E-05	0	0	0	0	0	0	0.027682002	0.000492562	9.85E-05	0	0.000591075	0.006107773	0.00679736	0.000295537	0.002659836	9.85E-05	0.000197025	0.001280662	0	0.00039405	0	0.000295537	0.004433061
k__Bacteria;p__Firmicutes;c__Clostridia;o__Clostridiales;f__[Mogibacteriaceae];Other	0	0	0	0	0	0	0	0	0	0	0	0	0.0007881	0	0	0.000591075	0	0.005319673	0.00039405	0	0	0	0	0	0	0	0	0	0	0	0	0	0	0	0	0	0	0	0	0	9.85E-05	0	0	0	0	0	0	0	0
k__Bacteria;p__Firmicutes;c__Clostridia;o__Clostridiales;f__[Mogibacteriaceae];g__	9.85E-05	0.000591075	0	0	0	0.000492562	0.000197025	9.85E-05	0.001083637	0.000492562	0.00039405	9.85E-05	0.001674712	9.85E-05	0.000591075	0.000197025	0.006600335	0.000197025	0.000197025	0	9.85E-05	0	0.000197025	9.85E-05	0	9.85E-05	9.85E-05	9.85E-05	9.85E-05	0.000689587	0	0.000197025	0	0	0	0.0007881	0.00039405	0.000295537	0.000591075	0.00039405	0.000295537	0	0.00039405	0	9.85E-05	0.000197025	0.000492562	0.001773224	0
k__Bacteria;p__Firmicutes;c__Clostridia;o__Clostridiales;f__[Tissierellaceae];g__WAL_1855D	0	0	0	0	0	0	0	0	0	0	0	0	0	0	0	0	0	0	9.85E-05	0.000295537	0	0	0	0	0	0	0	0	0	0.0007881	0	0	0	0	0	0.00039405	0	0	0	0	0	0	0	0	0	0	0	0	0
k__Bacteria;p__Firmicutes;c__Erysipelotrichi;o__Erysipelotrichales;f__Erysipelotrichaceae;g__	0.004334548	0.011722983	9.85E-05	0.004630086	0.003743474	0.00118215	0.003644961	0	0.047285982	0.000197025	0.002364299	0.000886612	0	0.000295537	0.00039405	0.000985125	9.85E-05	0	9.85E-05	0.000492562	0.002462812	0.001674712	0.00039405	0	9.85E-05	0.003841986	9.85E-05	0	0.002068762	0.043838046	9.85E-05	0.002068762	9.85E-05	0.008275047	0.004728598	0	0.001083637	0.000591075	0.001970249	0.000295537	0	0.000197025	0.001871737	0	0.000295537	0.003053886	9.85E-05	9.85E-05	0.000886612
k__Bacteria;p__Firmicutes;c__Erysipelotrichi;o__Erysipelotrichales;f__Erysipelotrichaceae;g__Bulleidia	0	0	0	0	0	0	0	0	0	0	0	0	0	0	0	0	0	0	0	0	0	0	0	0	0	0	0.000492562	0	0	0	0	0	0	0	0	0	0	0	0	0	0	0	0	0	0	0	0	0.001083637	0
k__Bacteria;p__Firmicutes;c__Erysipelotrichi;o__Erysipelotrichales;f__Erysipelotrichaceae;g__Clostridium	0	0	0	0	0	0	0	0	0.002659836	0	0	0	0	0	0	0	0	0	0	0	0	0	0	0	0	0	0	0	0	0	0	0	0	0	0	0	0	0	0	0	0	0	0	0	0	0	0	0	0
k__Bacteria;p__Firmicutes;c__Erysipelotrichi;o__Erysipelotrichales;f__Erysipelotrichaceae;g__Coprobacillus	0	0	0.00118215	0.000295537	0	0.001280662	0.001280662	0	0.007683972	0	0	0	0	9.85E-05	0	0	0	0	0	0	0.000197025	0.000985125	0	0	0	0.000295537	0	0	0	0.002462812	0.00118215	0	0	0.000197025	0.000492562	9.85E-05	0.000197025	0	0	0	0	0	0	0.00039405	0	0	0	0	0
k__Bacteria;p__Firmicutes;c__Erysipelotrichi;o__Erysipelotrichales;f__Erysipelotrichaceae;g__Holdemania	0.000197025	0	0	0.000886612	0.000295537	0.000985125	0	0.000886612	0.000689587	0.000197025	0.001379174	0.000591075	0	0.000689587	0.000492562	0	0	0.000197025	0.000295537	0.000295537	0	0.001970249	0.000295537	0.001379174	0.000492562	0.002462812	0.000295537	0	0.000591075	0.003053886	0	0	0	0	0.003250911	0.0007881	0.001280662	0	0.001674712	0	0	0.001773224	9.85E-05	0.000197025	9.85E-05	0.000591075	9.85E-05	9.85E-05	0
k__Bacteria;p__Firmicutes;c__Erysipelotrichi;o__Erysipelotrichales;f__Erysipelotrichaceae;g__[Eubacterium]	0.000197025	0	0.00522116	0.000886612	0	0.002265787	0.002758349	0.000492562	0.001576199	0.000295537	0.000295537	0.001379174	0.006206285	0	0.000492562	0.016353069	0.003250911	0.00039405	0	0.026204315	0.000591075	0.002561324	9.85E-05	0.00118215	0.000197025	0.000295537	0.002364299	0	0.000492562	0.002758349	0.008078022	0.00679736	0.000197025	9.85E-05	0.000886612	0.002068762	0.002167274	0	9.85E-05	0.000492562	0.004236036	0.006107773	0.000197025	9.85E-05	0.009851246	0.013693232	0.000886612	0.000295537	9.85E-05
k__Bacteria;p__Firmicutes;c__Erysipelotrichi;o__Erysipelotrichales;f__Erysipelotrichaceae;g__cc_115	0	0	0	0	9.85E-05	0.001280662	9.85E-05	0	0	0	0	0	0	0	0	9.85E-05	0	0	0	0	0	0	0	0	0	0	0	0	0	0	0	0	0	0	0	0	0	9.85E-05	0	0	0	0	0	0	0	0	0	0	0
k__Bacteria;p__Fusobacteria;c__Fusobacteriia;o__Fusobacteriales;f__Fusobacteriaceae;g__Fusobacterium	0	0	0	0.000985125	0	0	0	0	0	0	0.000197025	9.85E-05	0	0	0	0	0	0.001773224	9.85E-05	0	0	0	0	0	0	0	0	0	0.013003645	0	0	0	0	9.85E-05	0	0	0	0	0.00039405	0	0	0	0	0.134173973	0	0	0.000197025	0.004630086	0
k__Bacteria;p__Proteobacteria;c__Alphaproteobacteria;o__RF32;f__;g__	0	0	0	0	0.000197025	0	0	0	0	0	0	0	0	0	0	0	0	0.00118215	0	0	0	0	0	0	9.85E-05	0	0	0	0	0	0	0	0	0	0	0	0	0	0	0	0	0	0	0	0	0	0	0	0
k__Bacteria;p__Proteobacteria;c__Betaproteobacteria;o__Burkholderiales;f__Alcaligenaceae;g__Sutterella	0.034085312	0.009752734	0.029258201	0.019012905	0.012609595	9.85E-05	0.019505467	0.010245296	0.007289922	0.023544478	0.020096542	0.023347453	0.002167274	0	0.065904837	0.0007881	0.000295537	0	0.010836371	0	0	0.016550094	0.069451286	0	0.035365974	0.008570584	0.035957049	0.047187469	0.019012905	0.002167274	0.008964634	0	0.050536893	0.041276722	0.014284307	0.00758546	0.007683972	0.015761994	0.021180179	0.01162447	0.001773224	0.004728598	0.022165304	0.008570584	0.005418185	0.001871737	0.018914393	0.019406955	0.012905132
k__Bacteria;p__Proteobacteria;c__Betaproteobacteria;o__Burkholderiales;f__Oxalobacteraceae;g__Oxalobacter	0	0.0007881	0	0	0.000295537	0	0	0	0.000689587	0	0	0	0.000591075	0	0	9.85E-05	9.85E-05	0	0.001280662	0	0	0	0	0	0	0	0	0	0	0	0	0	0	0	0	0	0	0.00039405	0	0.00039405	0.000295537	0.000689587	0	0	0	0	0	0	0
k__Bacteria;p__Proteobacteria;c__Deltaproteobacteria;o__Desulfovibrionales;f__Desulfovibrionaceae;g__	0	0	0	0	0	0.00118215	0	0	0.001970249	0	0	0	0.000689587	0	0	0	0.000295537	0	0	0	0	0	0	0	0	0	0	0	0	0	0	0	0	0	0	0	0	0	0	0	0.001576199	0	0	0	0	0	0.000492562	0	0.000591075
k__Bacteria;p__Proteobacteria;c__Deltaproteobacteria;o__Desulfovibrionales;f__Desulfovibrionaceae;g__Bilophila	0.000492562	0	0.00039405	0.001773224	0.000295537	0	0	0.003743474	0.000591075	0	0.001576199	0.001871737	0	0	0	0	0	0	0.000591075	0.001379174	0	0.001576199	0.001970249	0	0	0.005516698	0.000492562	0	0	0.001576199	0	0.001280662	0	0.001871737	0	0.003940498	0	0.000197025	0.001379174	0.001970249	0	0.0007881	9.85E-05	9.85E-05	0	0.000197025	0.002364299	0	0.000492562
k__Bacteria;p__Proteobacteria;c__Deltaproteobacteria;o__Desulfovibrionales;f__Desulfovibrionaceae;g__Desulfovibrio	0	0	0	0	0	0	0	0	0	0	0	0	0.000492562	0	0	0	0.002955374	0	0	9.85E-05	0	0	0	0	0	0.005122648	0	0	0	0	0.011427446	0	0	0	0	0	0	0	0	0.004137523	0.000492562	0	0	0	0	0	0	0.001379174	0
k__Bacteria;p__Proteobacteria;c__Gammaproteobacteria;o__Aeromonadales;f__Succinivibrionaceae;g__Succinivibrio	0	0	0	0	0	0	0	0	0	0	0	0	0.088070141	0	0	0	0	0	0	0	0	0	0	0	0	0	0	0	0	0	0	0	0	0	0	0	0	0	0	0	0.079204019	0	0	0	0	0	0	0	0
k__Bacteria;p__Proteobacteria;c__Gammaproteobacteria;o__Enterobacteriales;f__Enterobacteriaceae;Other	0	0	0	9.85E-05	0	0	0	0	0	0.000197025	0.003053886	0	0	0	0	0	0	0.016648606	0	0	0	0	9.85E-05	0	0	0	0	0	0	0	0.001280662	0	9.85E-05	0	0	0.008275047	0	0.004236036	0.003644961	0.002856861	9.85E-05	0.000197025	0	0	0.001477687	0.001280662	0.005516698	0.026992415	0.003447936
k__Bacteria;p__Proteobacteria;c__Gammaproteobacteria;o__Enterobacteriales;f__Enterobacteriaceae;g__	0	0.001280662	0	0.004827111	0	0.000295537	0.009752734	0	0	0	0.007388435	0.000197025	0.005024136	0.000197025	0.001576199	0	9.85E-05	0.021968279	9.85E-05	0.017535218	0	0.001083637	0.00039405	0	9.85E-05	0	0.000591075	0.000197025	0	0.004827111	0.003250911	0.002462812	0.008570584	0	0	0.001477687	0.000689587	0.038912422	0.010245296	0.001083637	0.003841986	0.001576199	0.002167274	0.008472072	0.008866122	0.020687617	0.002856861	0.105605359	0.002068762
k__Bacteria;p__Proteobacteria;c__Gammaproteobacteria;o__Enterobacteriales;f__Enterobacteriaceae;g__Klebsiella	0	0	0	0	0	0	0	0	0	0	0.002167274	9.85E-05	0.000295537	0	0.000295537	0	0	0.001576199	0	0	0	0	0.000197025	0	0	0	0	0	0	0	0	0	0	0	0	0.012215545	0	0.001477687	0.001674712	0.000886612	0.000492562	0	0	0.000492562	0.000492562	0	0.000492562	0.009949759	0.001280662
k__Bacteria;p__Proteobacteria;c__Gammaproteobacteria;o__Enterobacteriales;f__Enterobacteriaceae;g__Proteus	0	0	0	0	0	0	0	0	0	0	0.0007881	0	0	0	0.000295537	0	0	0	0	0	0	0	0	0	0	0	0	0	0	0	0	0	0	0	0	0	0	0	0.000492562	0	0	0	0	0	0	0	0	0	0
k__Bacteria;p__Proteobacteria;c__Gammaproteobacteria;o__Enterobacteriales;f__Enterobacteriaceae;g__Trabulsiella	0	0	0	0	0	0	0	0	0	0	0	0.002167274	0	0	0	0	0	0	0	0	0.000197025	0	0	0	0	0	0	0	0	0	0	0	0	0	0	0	0	0.000689587	0	0.000591075	0	0	0.000886612	0	0	0.000197025	0	0	0
k__Bacteria;p__Proteobacteria;c__Gammaproteobacteria;o__Pasteurellales;f__Pasteurellaceae;g__Haemophilus	0	0.003250911	0	0.000492562	0	0	0	0	0	0	0.017042656	0.000197025	0.001773224	0.004334548	0	0	0	0	0	0	0	0	9.85E-05	0	0	0	0.004236036	0.000295537	0	0	9.85E-05	0	0.000197025	0.000197025	0.0007881	0	0	9.85E-05	0.020983154	0	0.001970249	9.85E-05	9.85E-05	0.000591075	0	9.85E-05	9.85E-05	0	0.000886612
k__Bacteria;p__Proteobacteria;c__Gammaproteobacteria;o__Pseudomonadales;f__Pseudomonadaceae;g__Pseudomonas	0	0	0	0	0	0	0	0	0	0	0	0	0	0	0	0	0	0	0	0	0	0	0	0	0	0	0	0	0	0	0	0	0	0	0	0	0	0.001477687	0	0	0	0	0	0	0	0	0	0	0
k__Bacteria;p__Synergistetes;c__Synergistia;o__Synergistales;f__Dethiosulfovibrionaceae;g__Pyramidobacter	0	0	0	0	0	0	0	0	0	0	0	0	0	0	0	0	0	0	0	0	0	0	0	0	0	0	0	0	0	0	0	0	0	0	0	0	0	0	0	0.010934883	0	0	0	0	0	0	0	0	0
k__Bacteria;p__Synergistetes;c__Synergistia;o__Synergistales;f__Synergistaceae;Other	0	0	0	0	0	0	0.000197025	0	0	0	0	0	0	0	0	0	0	0	0	0	0	0	0	0	0	0	0	0	0	0	0	0	0	0	0	0	0	0	0	0.007388435	0	0	0	0	0	0	0	0	0
k__Bacteria;p__TM7;c__TM7-3;o__;f__;g__	0	0	0	0	0	0	0	0	0	9.85E-05	0	0	0	0	0	0	0	0.000197025	0	0	0	0	0	0	0	0	0	0	0	0	0	0	0	9.85E-05	0	0	0	0	0	0.000295537	0	0	0	0	0	0	9.85E-05	0	0
k__Bacteria;p__Tenericutes;c__Mollicutes;o__Anaeroplasmatales;f__Anaeroplasmataceae;g__	0	0	0	0	0.018027781	0	0	0	0	0	0	0	0	0	0	0	0	0	0	0	0	0	0	0	0	0	0	0	0	0	0	0	0	0	0	0	0	0	0	0	0	0	0	0	0	0	0	0	0
k__Bacteria;p__Tenericutes;c__Mollicutes;o__RF39;f__;g__	0	0.003152399	0	0	0.002364299	0	0	0	0	0	0.0007881	0	9.85E-05	0.004630086	0	0.003644961	0.023741503	0	0	0	0	0	0	0	0	0	0	0	0	0	0	0	0	0	0	0	0	0	0.001576199	0	0	9.85E-05	0.031523988	0	0	0	0	0	0
k__Bacteria;p__Tenericutes;c__RF3;o__ML615J-28;f__;g__	0	0	0	0	0.001477687	0	0	0	0	0	0	0	0	0	0	0.001970249	0.000197025	0	0	0	0	0	0	0	0	0	0	0	0	0	0	0	0	0	0	0	0	0	0	0	0	0	0	0	0	0	0	0	0
k__Bacteria;p__Verrucomicrobia;c__Verrucomicrobiae;o__Verrucomicrobiales;f__Verrucomicrobiaceae;g__Akkermansia	0.001280662	0.002659836	0	0.070731948	0.002167274	0	0.002364299	0.002659836	0.032607625	9.85E-05	0.004531573	0	0	0.002265787	0	0.040094572	0	0.095163038	0	0	0.005418185	0.02521919	0	0	0.009161659	0	9.85E-05	0.000886612	0.016057531	0.098610974	0.008866122	0	0.003152399	0	0	0.007289922	0.039700522	0.000886612	0.003743474	0.045020195	0.000197025	0.003349424	0.001477687	0.001280662	0.022263816	0.003743474	0	0	0.010146784
[truncated: 7 more columns]

## Sheet: Chile obese vs lean
Table S2f: Relative abundance comparisson between obese and lean subjects from Medina et al, 2017 versus Thomson et al., 2019
Chile Significant Taxa obese vs lean subjects	ratio.mean.obese.lean	W.test	W.test.FDR.adjusted		k__Bacteria;p__Actinobacteria;c__Actinobacteria;o__Actinomycetales;f__Nocardiopsaceae;g__	#N/A
k__Bacteria;p__Actinobacteria;c__Actinobacteria;o__Actinomycetales;f__Actinomycetaceae;g__Actinomyces	8.93359	6.17429e-07	1.34712e-05		k__Bacteria;p__Firmicutes;c__Clostridia;o__Clostridiales;f__Lachnospiraceae;g__Dorea	#N/A
k__Bacteria;p__Actinobacteria;c__Actinobacteria;o__Actinomycetales;f__Micrococcaceae;g__Rothia	168.036	9.07264e-05	0.000702398		k__Bacteria;p__Firmicutes;c__Clostridia;o__Clostridiales;f__Lachnospiraceae;g__[Ruminococcus]	#N/A
k__Bacteria;p__Actinobacteria;c__Actinobacteria;o__Bifidobacteriales;f__Bifidobacteriaceae;g__Bifidobacterium	4.4628	0.00215865	0.00925134		k__Bacteria;p__Firmicutes;c__Clostridia;o__Clostridiales;f__Veillonellaceae;g__Megasphaera	6.0081
k__Bacteria;p__Actinobacteria;c__Coriobacteriia;o__Coriobacteriales;f__Coriobacteriaceae;g__	3.44237	0.000119129	0.00084091		k__Bacteria;p__Firmicutes;c__Clostridia;o__Clostridiales;f__Veillonellaceae;g__Veillonella	3.23446
k__Bacteria;p__Actinobacteria;c__Coriobacteriia;o__Coriobacteriales;f__Coriobacteriaceae;g__Adlercreutzia	15.3862	1.7294e-05	0.000168069		k__Bacteria;p__Proteobacteria;c__Gammaproteobacteria;o__Enterobacteriales;f__Enterobacteriaceae;Other	5.54126
k__Bacteria;p__Actinobacteria;c__Coriobacteriia;o__Coriobacteriales;f__Coriobacteriaceae;g__Eggerthella	40.4515	1.36782e-05	0.00014273		k__Bacteria;p__Actinobacteria;c__Coriobacteriia;o__Coriobacteriales;f__Coriobacteriaceae;g__Adlercreutzia	15.3862
k__Bacteria;p__Bacteroidetes;c__Bacteroidia;o__Bacteroidales;f__Bacteroidaceae;g__Bacteroides	2.32928	0.000520925	0.00284141		k__Bacteria;p__Firmicutes;c__Clostridia;o__Clostridiales;Other;Other	#N/A
k__Bacteria;p__Bacteroidetes;c__Bacteroidia;o__Bacteroidales;f__Porphyromonadaceae;g__Parabacteroides	3.36357	9.96291e-05	0.000724575		k__Bacteria;p__Firmicutes;c__Clostridia;o__Clostridiales;f__;g__	#N/A
k__Bacteria;p__Bacteroidetes;c__Bacteroidia;o__Bacteroidales;f__Rikenellaceae;g__	4.01186	0.00106249	0.00531245		k__Bacteria;p__Firmicutes;c__Clostridia;o__Clostridiales;f__Clostridiaceae;Other	#N/A
k__Bacteria;p__Bacteroidetes;c__Bacteroidia;o__Bacteroidales;f__[Odoribacteraceae];g__Butyricimonas	4.46829	0.00200175	0.00873491		k__Bacteria;p__Firmicutes;c__Clostridia;o__Clostridiales;f__Clostridiaceae;g__	#N/A
k__Bacteria;p__Bacteroidetes;c__Bacteroidia;o__Bacteroidales;f__[Odoribacteraceae];g__Odoribacter	6.33605	3.66246e-06	5.17053e-05		k__Bacteria;p__Firmicutes;c__Clostridia;o__Clostridiales;f__Clostridiaceae;g__SMB53	#N/A
k__Bacteria;p__Bacteroidetes;c__Bacteroidia;o__Bacteroidales;f__[Paraprevotellaceae];g__[Prevotella]	2.01941	7.41177e-05	0.000613388		k__Bacteria;p__Firmicutes;c__Clostridia;o__Clostridiales;f__Lachnospiraceae;g__Lachnospira	2.03037
k__Bacteria;p__Cyanobacteria;c__4C0d-2;o__YS2;f__;g__	4.89813	0.0162841	0.0494708		k__Bacteria;p__Firmicutes;c__Clostridia;o__Clostridiales;f__Ruminococcaceae;Other	#N/A
k__Bacteria;p__Firmicutes;c__Bacilli;o__Lactobacillales;f__Carnobacteriaceae;g__Granulicatella	20.9839	9.59393e-07	1.53503e-05		k__Bacteria;p__Firmicutes;c__Clostridia;o__Clostridiales;f__Ruminococcaceae;g__	#N/A
k__Bacteria;p__Firmicutes;c__Bacilli;o__Lactobacillales;f__Enterococcaceae;g__Enterococcus	110.458	1.25432e-08	3.76296e-07
k__Bacteria;p__Firmicutes;c__Bacilli;o__Lactobacillales;f__Lactobacillaceae;g__Lactobacillus	5.84511	5.98223e-06	7.97631e-05
k__Bacteria;p__Firmicutes;c__Bacilli;o__Lactobacillales;f__Streptococcaceae;g__Lactococcus	5.0041	0.00139767	0.0067088
k__Bacteria;p__Firmicutes;c__Bacilli;o__Lactobacillales;f__Streptococcaceae;g__Streptococcus	14.7642	6.89322e-07	1.37864e-05
k__Bacteria;p__Firmicutes;c__Clostridia;o__Clostridiales;f__Lachnospiraceae;g__Anaerostipes	2.58928	0.010852	0.0347263
k__Bacteria;p__Firmicutes;c__Clostridia;o__Clostridiales;f__Lachnospiraceae;g__Lachnobacterium	3.15982	6.24051e-05	0.000534901
k__Bacteria;p__Firmicutes;c__Clostridia;o__Clostridiales;f__Lachnospiraceae;g__Lachnospira	2.03037	4.26412e-05	0.000379033
k__Bacteria;p__Firmicutes;c__Clostridia;o__Clostridiales;f__Ruminococcaceae;g__Faecalibacterium	4.01449	1.13286e-05	0.000123584
k__Bacteria;p__Firmicutes;c__Clostridia;o__Clostridiales;f__Veillonellaceae;g__Dialister	3.9745	0.00994182	0.0322438
k__Bacteria;p__Firmicutes;c__Clostridia;o__Clostridiales;f__Veillonellaceae;g__Megasphaera	6.0081	0.000258985	0.00163569
k__Bacteria;p__Firmicutes;c__Clostridia;o__Clostridiales;f__Veillonellaceae;g__Veillonella	3.23446	0.000222617	0.00148752
k__Bacteria;p__Firmicutes;c__Clostridia;o__Clostridiales;f__[Tissierellaceae];g__Anaerococcus	49.096	5.86607e-09	2.81571e-07
k__Bacteria;p__Firmicutes;c__Clostridia;o__Clostridiales;f__[Tissierellaceae];g__Finegoldia	11.467	9.47313e-07	1.53503e-05
k__Bacteria;p__Firmicutes;c__Clostridia;o__Clostridiales;f__[Tissierellaceae];g__Peptoniphilus	34.9115	2.85858e-08	7.62289e-07
k__Bacteria;p__Firmicutes;c__Erysipelotrichi;o__Erysipelotrichales;f__Erysipelotrichaceae;g__Bulleidia	2139.34	5.35367e-09	2.81571e-07
k__Bacteria;p__Firmicutes;c__Erysipelotrichi;o__Erysipelotrichales;f__Erysipelotrichaceae;g__Coprobacillus	14.9536	0.00304003	0.0119608
k__Bacteria;p__Firmicutes;c__Erysipelotrichi;o__Erysipelotrichales;f__Erysipelotrichaceae;g__Holdemania	4.46691	0.00369492	0.0143029
k__Bacteria;p__Fusobacteria;c__Fusobacteriia;o__Fusobacteriales;f__Fusobacteriaceae;g__Fusobacterium	25.8232	0.00272636	0.0110903
k__Bacteria;p__Proteobacteria;c__Alphaproteobacteria;o__RF32;f__;g__	18.6825	0.000454162	0.00253486
k__Bacteria;p__Proteobacteria;c__Betaproteobacteria;o__Burkholderiales;f__Alcaligenaceae;g__Sutterella	7.65232	1.23445e-06	1.85167e-05
k__Bacteria;p__Proteobacteria;c__Betaproteobacteria;o__Burkholderiales;f__Oxalobacteraceae;g__	55.8328	7.40242e-06	8.45991e-05
k__Bacteria;p__Proteobacteria;c__Deltaproteobacteria;o__Desulfovibrionales;f__Desulfovibrionaceae;g__	27.6836	0.000380995	0.00217711
k__Bacteria;p__Proteobacteria;c__Deltaproteobacteria;o__Desulfovibrionales;f__Desulfovibrionaceae;g__Bilophila	14.3142	9.71573e-05	0.000724575
k__Bacteria;p__Proteobacteria;c__Deltaproteobacteria;o__Desulfovibrionales;f__Desulfovibrionaceae;g__Desulfovibrio	6.5225	0.000370287	0.00217711
k__Bacteria;p__Proteobacteria;c__Gammaproteobacteria;o__Aeromonadales;f__Succinivibrionaceae;g__Succinivibrio	143.826	2.49726e-09	1.99781e-07
k__Bacteria;p__Proteobacteria;c__Gammaproteobacteria;o__Enterobacteriales;f__Enterobacteriaceae;Other	5.54126	0.00058781	0.00313499
k__Bacteria;p__Proteobacteria;c__Gammaproteobacteria;o__Enterobacteriales;f__Enterobacteriaceae;g__	7.0688	8.40735e-07	1.53503e-05
k__Bacteria;p__Proteobacteria;c__Gammaproteobacteria;o__Enterobacteriales;f__Enterobacteriaceae;g__Klebsiella	33.8047	8.03507e-05	0.000642806
k__Bacteria;p__Proteobacteria;c__Gammaproteobacteria;o__Pasteurellales;f__Pasteurellaceae;g__Haemophilus	6.10643	0.00272488	0.0110903
k__Bacteria;p__Tenericutes;c__RF3;o__ML615J-28;f__;g__	4.22187	0.00735155	0.0248503
k__Bacteria;p__Verrucomicrobia;c__Verrucomicrobiae;o__Verrucomicrobiales;f__Verrucomicrobiaceae;g__Akkermansia	4.52434	0.00123076	0.0060282
k__Bacteria;p__Firmicutes;c__Clostridia;o__Clostridiales;f__Peptostreptococcaceae;g__	0.006133	8.85863e-09	3.03724e-07
k__Bacteria;p__Firmicutes;c__Erysipelotrichi;o__Erysipelotrichales;f__Erysipelotrichaceae;g__Catenibacterium	0.345144	0.000322508	0.00198466

## Sheet: France obese vs lean
Table S2g: Relative abundance comparisson between obese and lean subjects from Yasir et al, 2015
France Significant Taxa obese vs lean subjects	ratio.mean.obese.lean	W.test	W.test.FDR.adjusted	Change found in Chile?
k__Bacteria;p__Actinobacteria;c__Actinobacteria;o__Actinomycetales;f__Nocardiopsaceae;g__	308.333	1.10478e-09	1.62402e-07	No
k__Bacteria;p__Firmicutes;c__Clostridia;o__Clostridiales;f__Lachnospiraceae;g__Dorea	2.13881	0.00270969	0.0234308	No
k__Bacteria;p__Firmicutes;c__Clostridia;o__Clostridiales;f__Lachnospiraceae;g__[Ruminococcus]	5.07859	0.00022333	0.00547159	No
k__Bacteria;p__Firmicutes;c__Clostridia;o__Clostridiales;f__Veillonellaceae;g__Megasphaera	317.625	0.000896085	0.0131724	Yes
k__Bacteria;p__Firmicutes;c__Clostridia;o__Clostridiales;f__Veillonellaceae;g__Veillonella	16.3372	0.00477819	0.0351197	Yes
k__Bacteria;p__Proteobacteria;c__Gammaproteobacteria;o__Enterobacteriales;f__Enterobacteriaceae;Other	93	4.58117e-05	0.00336716	Yes
k__Bacteria;p__Actinobacteria;c__Coriobacteriia;o__Coriobacteriales;f__Coriobacteriaceae;g__Adlercreutzia	0.133603	0.000487691	0.00896132	Yes
k__Bacteria;p__Firmicutes;c__Clostridia;o__Clostridiales;f__Clostridiaceae;g__	0.143639	0.00442147	0.0342082	No
k__Bacteria;p__Firmicutes;c__Clostridia;o__Clostridiales;f__Clostridiaceae;g__SMB53	0.0361446	0.00317924	0.0259638	No
k__Bacteria;p__Firmicutes;c__Clostridia;o__Clostridiales;f__Lachnospiraceae;g__Lachnospira	0.0666252	0.00173148	0.0181806	Yes
k__Bacteria;p__Firmicutes;c__Clostridia;o__Clostridiales;f__Ruminococcaceae;Other	0.000825764	0.00159184	0.0180001	No
k__Bacteria;p__Firmicutes;c__Clostridia;o__Clostridiales;f__Ruminococcaceae;g__	0.27264	0.000314497	0.00660443	No
