# Supplementary material for: Cross-Regional View of Functional and Taxonomic Microbiota Composition in Obesity and Post-obesity Treatment Shows Country Specific Microbial Contribution
Source: Front Microbiol. 2019 Oct 17;10:2346. doi: 10.3389/fmicb.2019.02346 (PMC6812679; doi:10.3389/fmicb.2019.02346)
Supplement: Supplementary file 5 [file Table_5.xlsx]

## Sheet: Supplementary Table S5
Table S5: Kegg Orthology values for metagenomic (m_) and PICRUSt (_p).
GeneFamily	m_1	m_7	m_9	m_11	p_1	p_7	p_9	p_11
K00001	24261.3	70483.6	9667.88	408.75	171095	167020	222665	102726
K00003	698991	922250	660713	257807	1.01375e+06	972544	933776	1.171e+06		m_sample_number	Metagenomic HiSeq Shotgun (direct metagenomic data)
K00005	875806	177357	152798	408.75	235131	154921	175491	129176		p_sample_number	PICRUSt prediction (functional simulation from 16S data)
K00008	994016	1.1556e+06	332154	46460	1.08562e+06	981167	994016	949208
K00009	421909	61583.1	4940	408.75	17846.8	3203.38	2118.77	3434.25		sample_numer	same DNA sample for functional simulation and direct metagenomic determination
K00010	353980	17.3813	44324.8	170099	69306.1	18207.2	21599.9	2333.56
K00012	2118.77	1.15266e+06	959045	48572.8	502642	513293	674370	864575
K00013	740801	875806	828040	45962.2	611819	713241	653999	459343
K00014	867885	625176	827457	1.16181e+06	1.15266e+06	1.28394e+06	1.25853e+06	1.34958e+06
K00016	1.04148e+06	589249	214.925	275320	503621	468751	518653	827457
K00018	562707	468751	545819	761850	410074	402433	462253	244267
K00020	148004	22874	12950.3	408.75	5000.38	47600.4	10284	1012.13
K00021	21.92	2.22283e-06	1783.51	408.75	1.27503	2.01434e-06	448.75	1.59738e-06
K00024	1.14126e+06	694528	1.51081e+06	1.90364e+06	209528	165216	211119	169067
K00027	1405.81	727385	625176	33814.4	367476	433694	408416	397003
K00029	29493.1	33707.8	46225.1	408.75	51863.4	54833.5	79371.9	45745.5
K00030	330161	18347.5	35249.6	408.75	23289	2615.85	9240.88	3526.13
K00031	609245	552835	649666	630489	413630	625176	566474	410724
K00033	109099	109099	220969	35582.8	92148.5	61844.6	49798.2	148924
K00034	4320.25	2.22283e-06	2.43131e-06	408.75	792.207	1229.9	879.153	4192.75
K00036	194129	165701	297652	558644	17970.4	59606.1	36939.5	53244.5
K00040	255920	248622	238765	408.75	142448	175755	184789	255920
K00041	535402	495483	678877	961167	151501	100820	148004	136221
K00042	21.92	62419.4	928.945	408.75	97136.5	18120.6	32287.1	84570.1
K00045	923.349	59823.1	32180.4	326070	399.375	1013.02	681.063	3403.88
K00046	1.11327e+06	847428	1.46727e+06	988971	353681	456673	491187	432026
K00048	997614	912943	581476	575040	270174	297345	351651	281663
K00050	160273	124442	121494	408.75	39802.4	30758.2	44770.4	3215.63
K00052	1.1365e+06	1.24236e+06	1.6665e+06	1.1365e+06	576405	697797	609245	462515
K00053	1.26985e+06	1.04148e+06	999.594	48183.6	550900	644154	593080	459912
K00054	4373.63	3.56503	482.5	408.75	570.375	605.751	222.051	1406.84
K00055	1392.25	223.375	274.875	408.75	0.149397	346	8.94839e-06	1.59919e-05
K00057	1.04725e+06	669857	841020	552234	864082	856391	875350	793144
K00058	916034	1.0662e+06	729989	369003	1.61839e+06	1.40955e+06	1.51081e+06	1.42825e+06
K00059	2.0407e+06	2.77761e+06	2.82772e+06	2.58764e+06	1.99529e+06	2.23975e+06	2.17312e+06	2.07256e+06
K00060	1001.98	13455.9	7.28628	83317.8	16872.6	2888.13	6120	9667.88
K00065	21.92	74522.3	5078.63	408.75	36709.1	68367.9	72314.3	8573.13
K00067	722204	1.03014e+06	756401	606521	987387	922250	919125	1.09402e+06
K00068	242719	42796	8690.63	408.75	42549.1	8248.25	19563	3908.75
K00073	21.92	506.063	2.43131e-06	408.75	725.5	535.565	296.75	1166.77
K00074	1515.69	997013	551177	408.75	216789	372718	244031	69836.9
K00075	610710	769440	630489	584693	780245	650143	733183	926150
K00076	21.92	1011.24	407.375	68367.9	59606.1	31419.6	32582.7	197878
K00077	336692	466192	436780	35249.6	455440	413630	353980	653611
K00087	12079	22374.5	38089.3	56778.4	38207.2	35582.8	28889.6	196681
K00088	593080	860025	725297	359200	700310	624053	616625	928550
K00090	21.92	875.7	314.063	408.75	2.43131e-06	2.01434e-06	1.18041e-06	19.285
K00094	21.92	243.875	2.43131e-06	408.75	2189.12	800.035	834.213	13620.9
K00096	84570.1	302069	181655	264221	16486.6	150569	84160	9553
K00097	1527.79	455440	467415	802410	255129	156674	155907	88880
K00098	21.92	2.22283e-06	296.75	82611.6	316.125	392.125	107.014	127.521
K00099	911355	826502	939042	862191	711184	634390	708753	612390
K00100	170099	159.533	261471	511643	1.50442e+06	1.37118e+06	1.6665e+06	1.57125e+06
K00101	21.92	89.3725	2.43131e-06	408.75	8.11446e-06	0.108771	4.26571e-06	194.786
K00104	392895	119002	82007.1	31678.4	102387	111619	7102.25	4409.5
K00108	21.92	288	426.875	408.75	447.868	494.497	182.358	714.625
K00111	361497	371313	205930	408.75	306169	345222	299940	235940
K00112	7394.75	9624.25	14687	408.75	1905.19	719.375	3509.5	1079.05
K00113	10162.3	10396.6	16.3613	408.75	1877.55	703.813	3488.63	1068.89
K00116	21.92	1059.5	350.875	408.75	435.25	485.625	182.358	631.625
K00117	21.92	0.108771	0.217524	408.75	597.213	665.375	296.75	415.553
K00121	21.92	225.75	2.43131e-06	408.75	1232.71	10671.5	879.153	1947.31
K00123	3402.5	9789.75	10623.3	408.75	61583.1	75464	22014.9	155907
K00124	2831.63	4921.25	997.164	408.75	4000.38	1490.82	1457.38	806.75
K00125	21.92	2.22283e-06	4081.63	408.75	299.125	2.01434e-06	982.567	6.28006e-06
K00127	2766.38	435.5	2.43131e-06	408.75	1827.25	2111.13	1233.89	655.345
K00128	45962.2	37.5713	44894.5	408.75	170571	182166	211561	209159
K00130	21.92	1863.5	740.875	408.75	311.25	1370.47	711.005	781.875
K00133	1.0405e+06	1.04605e+06	872832	865907	865907	830229	870436	777284
K00134	754590	962875	662231	401099	912718	848283	899941	784481
K00135	21.92	165.61	309.125	408.75	14777.8	16999	3053.13	1880.14
K00137	21.92	646.125	2.43131e-06	101950	1.59738e-06	2.01434e-06	1.18041e-06	0.166273
K00138	21.92	1498.88	319.5	408.75	7.63443e-07	2.01434e-06	1.18041e-06	6.28006e-06
K00145	2432.09	1.2806e+06	1.62193e+06	1.28394e+06	1.6771e+06	1.86083e+06	1.79189e+06	1.50263e+06
K00146	21.92	328.456	2.43131e-06	408.75	5.02916e-06	0.108771	4.26571e-06	44.265
K00147	615569	525.83	822655	875806	581803	712433	590997	631784
K00150	21.92	2.22283e-06	6244.38	408.75	90.08	2.01434e-06	448.75	1.59738e-06
K00151	21.92	508.625	2.43131e-06	408.75	5.02916e-06	0.108771	4.26571e-06	2.53503
K00156	76015.3	19265	16486.6	286812	2340.75	7038.63	3307.5	6779.19
K00158	1526.13	989.298	1537	59823.1	305	403.093	31.745	845.125
K00161	5214.75	4568.13	6382.5	408.75	16399	46837.8	62187.1	2036.75
K00162	38049.4	6.43253	16999	408.75	16283.5	46695.3	61926.6	2024.3
K00164	16040	7603.38	2486.34	408.75	646.125	654.949	4983.75	762.625
K00169	63269.3	168.008	60422	408.75	26953.9	118642	45308.9	2115.63
K00170	13984.9	175491	33925.9	408.75	6872.25	6513.38	7252.63	1459
K00171	21.92	20814.3	6757.13	408.75	6284	5624.63	5764	1501.45
K00172	73360.3	222093	30406.8	408.75	30758.2	124274	59142	4611.25
K00174	819712	307585	776869	1.24236e+06	327535	253215	291874	330482
K00175	702499	508072	634856	1.29439e+06	380294	321487	329474	384588
K00176	353681	280347	647903	916034	224891	179043	200537	124442
K00177	1783.51	139312	572879	37297.1	227958	188520	205930	128156
K00179	148355	251274	966717	484733	211561	261883	261471	109099
K00180	248071	551177	611819	786645	219086	273547	268409	109548
K00183	4568.13	2.22283e-06	2.43131e-06	408.75	2606.2	2802.11	1769.09	415.553
K00184	45171.2	23580.9	23986	408.75	5214.75	26953.9	3187.75	852.5
K00185	25866.4	21887.3	16335.5	408.75	3172.13	1921.04	1695.86	504.5
K00187	21.92	2.22283e-06	648.125	408.75	19.285	6.25128	448.75	1.59738e-06
K00194	18545.3	23114.1	6402.75	253215	20491.5	39802.4	27222.6	155460
K00196	21.92	2.22283e-06	120613	408.75	1.27503	2.01434e-06	448.75	1.59738e-06
K00198	18481.3	45646.8	25023.8	294130	156166	124867	152240	315303
K00200	21.92	2.22283e-06	1399.58	408.75	1.27503	2.01434e-06	448.75	1.59738e-06
K00201	21.92	2.22283e-06	1866.73	408.75	1.27503	2.01434e-06	448.75	1.59738e-06
K00202	21.92	2.22283e-06	4514.25	408.75	1.27503	2.01434e-06	448.75	1.59738e-06
K00203	21.92	2.22283e-06	1622.88	408.75	1.27503	2.01434e-06	448.75	1.59738e-06
K00204	21.92	2.22283e-06	1.39503	408.75	1.27503	2.01434e-06	448.75	1.59738e-06
K00205	21.92	2.22283e-06	4952.38	408.75	299.125	2.01434e-06	982.567	6.28006e-06
K00208	51105.4	22014.9	15819.8	408.75	79371.9	80709.6	93468	46766.5
K00209	98165	19563	2.43131e-06	408.75	0	2.01434e-06	1.18041e-06	0
K00210	90160.4	170.263	944668	633337	8.86503	271.884	203.998	1146.03
K00215	1688.53	494.744	819326	847428	1.05742e+06	936205	1.04941e+06	916659
K00216	21.92	356.125	2.43131e-06	408.75	2.01434e-06	2.01434e-06	1.18041e-06	0.166273
K00219	2582.38	7618.88	1872.25	408.75	1054.97	782.625	2312.1	4081.63
K00226	99351.8	115159	106266	34482.2	1.02131e+06	1.08887e+06	1.04213e+06	1.00698e+06
K00228	21.92	1537	342.5	408.75	202.5	356.125	4280.13	307.5
K00230	11636.5	119296	64.6688	408.75	1032.9	1318.78	1450.16	895.373
K00239	507112	378019	473304	471928	287833	254322	266400	286812
K00240	2115.63	729212	1.33062e+06	1.16735e+06	228292	160534	201477	234999
K00241	276054	49.5275	41.9188	155684	132785	75155.3	102220	47657.4
K00243	410981	605386	218132	496867	410724	341474	321088	550387
K00244	208619	96120.9	118035	408.75	302738	267052	140394	13998.4
K00245	1716.63	801.625	1212.87	408.75	2340.75	1140.91	1031.32	655.345
K00246	21.92	5883.75	2.43131e-06	408.75	2086.14	1127.01	636.75	631.625
K00248	93087.1	299542	170099	408.75	253215	344897	264856	177357
K00254	16231.5	10055.5	8019.88	408.75	0	2.01434e-06	1.18041e-06	0
K00257	238765	196681	982860	620756	62419.4	82122.4	66160.6	50989.6
K00259	509718	236076	429973	646558	92963.3	59436.4	35936.6	59436.4
K00262	1.26783e+06	1.20078e+06	2.72659e+06	2.55414e+06	950832	871019	967568	840161
K00265	321088	89010.8	85306.5	408.75	179461	140394	164375	164252
K00266	2.2084e+06	2.37705e+06	1.25853e+06	510997	3.32324e+06	3.12422e+06	3.23701e+06	2.77761e+06
K00275	51489.6	174059	62419.4	467846	3378.13	33707.8	30461.7	9168
K00278	793144	807522	496867	595692	466543	534164	564412	323971
K00281	27222.6	11704.9	3203.38	408.75	9691.63	21660.9	34720.4	37976.1
K00282	309249	4149.5	2.43131e-06	408.75	33870.1	5329.13	4874.63	5681.19
K00283	310439	5418.75	12534.5	408.75	33870.1	5329.13	4874.63	5681.19
K00284	20458.3	89148.8	26267.8	408.75	265418	308230	297345	253215
K00285	21.92	562.543	451	408.75	462.875	501.794	190.375	631.625
K00286	944668	856391	807522	1.18446e+06	625176	872832	668600	851441
K00287	509116	744282	714427	1.41949e+06	441267	480066	481437	811076
K00290	749764	708309	304.373	363961	505716	401099	469798	344897
K00294	48183.6	38049.4	51.8325	236334	758.625	737.5	1014.22	2162.65
K00297	710470	828040	919125	1.66395e+06	368650	299542	288427	265267
K00298	21.92	0.483779	2.43131e-06	408.75	1.59738e-06	1.45128	187.574	0
K00299	21.92	482.5	2.43131e-06	408.75	451	582.668	167.691	415.553
K00302	888.538	2.22283e-06	2.43131e-06	408.75	3927.25	3526.13	1968.32	17846.8
K00313	2096.13	1573.5	1921.04	72314.3	1271	1526.13	1313.91	561.063
K00319	21.92	2.22283e-06	3033	408.75	1.27503	2.01434e-06	448.75	1.59738e-06
K00320	21.92	2.22283e-06	1441.81	408.75	7.79128	0.108771	448.75	6.28006e-06
K00322	21.92	1184.16	0.656279	52949.9	1.59919e-05	83.65	1.48115e-05	194.786
K00324	5493.88	3526.13	55675.4	408.75	6772.5	10521.8	11538	1210.23
K00325	21.92	791.03	210.875	69093	1751.59	477.216	7203.38	928.945
K00330	426436	285508	606521	778936	44646.4	69252.1	94170	31919.8
K00331	404628	383851	817321	1.08562e+06	14312.4	68776.3	93087.1	31419.6
K00332	19750.1	1957.33	1554.75	408.75	493.083	8695.82	4356.75	92.675
K00333	25236.7	9109.38	9140.38	408.75	493.083	8695.82	4373.63	92.675
K00334	219374	130201	92296.6	1.3645e+06	446863	462515	391607	930312
K00335	182166	153509	51565.4	361497	378019	369003	375086	860025
K00336	428742	192936	181075	521442	494331	482408	341474	416811
K00337	433065	335184	481437	767268	62644.1	72314.3	97136.5	32922.5
K00338	330965	245303	376445	957246	41608.5	66689	85640.1	31765.2
K00339	330482	268507	463174	673209	46766.5	70580.7	95683.6	32582.7
K00340	401099	328305	458785	44070.1	46342.5	70580.7	95683.6	32582.7
K00341	60769	44324.8	72839.8	285508	46342.5	70580.7	95683.6	32582.7
K00342	308230	320245	419561	711184	46766.5	70580.7	95683.6	32582.7
K00343	239148	213738	315303	930312	40545.8	66689	85306.5	31620.5
K00344	21.92	0.141272	2.43131e-06	408.75	552.375	9109.38	4307.75	834.213
K00346	231998	219086	952434	37693.5	48572.8	27274.9	46577.6	44894.5
K00347	195493	192053	313908	745034	49713.6	27566.7	46871.8	45109.1
K00348	237464	151175	410074	832931	51318.9	27734.8	47017.6	46093.7
K00349	1184.16	60422	291874	446863	49713.6	27566.7	46871.8	45308.9
K00350	1360.01	330161	892732	542431	95219.8	45171.2	80661.4	49629
K00351	205930	143030	198.083	497429	44970.8	25178.4	37034.2	44070.1
K00355	934.64	7245.88	12137.5	408.75	183	175.625	0.195024	895.373
K00363	21.92	2078.7	2.43131e-06	408.75	6.28006e-06	0.108771	4.26571e-06	44.265
K00364	21.92	382.125	584.75	151501	1120.61	1216.19	324.25	1571
K00366	31044.1	24160.5	27.1025	408.75	22126.4	3856	5120.81	16188.8
K00371	21.92	3025.38	191.75	66090	12929.4	416	97.8425	194.786
K00373	21.92	2086.14	457.063	408.75	12929.4	416	97.8425	194.786
K00374	21.92	884.479	838.25	408.75	20785.1	494.497	107.014	277.75
K00375	488656	499807	374157	408.75	387369	387369	412494	427881
K00380	1007.87	3836	1414.98	408.75	739.182	750.59	714.625	714.625
K00381	26992.3	1741.38	1781.16	408.75	576.375	602.063	305	523.625
K00382	634856	203.998	457083	812201	278138	203617	286812	182705
K00383	21.92	1663.39	968.708	408.75	828.125	585.938	755.938	1737.88
K00384	1.50263e+06	1.40955e+06	1.34958e+06	1.94507e+06	1.65735e+06	1.70846e+06	1.6874e+06	1.63083e+06
K00389	21.92	51259.9	2.43131e-06	175021	1.01993e-05	1245.77	4.26571e-06	1539.58
K00390	50873.8	179880	33814.4	408.75	5368.13	84309.1	23114.1	1501.45
K00394	156166	393.668	222093	408.75	65897.8	155460	46577.6	189604
K00395	186715	200066	186715	178820	949.967	161.897	4.26571e-06	1.59738e-06
K00400	21.92	2.22283e-06	2637.07	408.75	299.125	2.01434e-06	982.567	6.28006e-06
K00401	21.92	2.22283e-06	1201.04	408.75	1.27503	2.01434e-06	448.75	1.59738e-06
K00402	21.92	2.22283e-06	749	408.75	1.27503	2.01434e-06	448.75	1.59738e-06
K00425	486610	162265	252345	470445	148924	85306.5	48183.6	51259.9
K00426	346032	88.9738	242359	505716	148004	84784.3	47821.9	49798.2
K00427	21.92	1052.44	585.125	408.75	2.01434e-06	2.01434e-06	1.18041e-06	2.53503
K00428	989.298	45047.1	1699.84	167020	4541.38	45745.5	3106.13	5114.13
K00432	208358	152798	247816	582130	152798	49057.6	11546.5	129869
K00440	21.92	2.22283e-06	11082.5	408.75	1.27503	2.01434e-06	448.75	1.59738e-06
K00441	21.92	2.22283e-06	7.68503	408.75	5408.25	7131.38	10055.5	92296.6
K00442	21.92	2.22283e-06	2831.63	408.75	1.27503	2.01434e-06	448.75	1.59738e-06
K00443	21.92	2.22283e-06	16.515	408.75	1.27503	2.01434e-06	448.75	1.59738e-06
K00525	12435.1	22171.8	63600.3	353681	392895	264538	310792	296866
K00526	588529	368650	578640	836447	167490	42225	109930	90262.1
K00527	254098	1.03521e+06	509718	404000	1.35093e+06	1.16272e+06	1.32942e+06	1.41949e+06
K00528	1551.45	634856	702499	392895	485490	491506	480731	326070
K00529	21.92	970.509	2.43131e-06	408.75	4.26571e-06	2.01434e-06	8.94839e-06	1.59919e-05
K00533	51259.9	208358	108194	408.75	73437.6	200712	147316	27023.3
K00537	29598.2	79371.9	10284	408.75	330482	336692	389453	333697
K00540	21.92	5503.13	46695.3	100504	1.1466e+06	1.21195e+06	1.2447e+06	1.04526e+06
K00547	1166.77	51.8325	161133	180885	3647	3878.88	2020.23	35582.8
K00548	414404	378540	227958	408.75	1.13961e+06	1.13866e+06	1.15266e+06	435324
K00549	44646.4	43285.3	29843	408.75	10623.3	5994	25023.8	3053.13
K00554	583299	537504	546430	405180	596200	438145	612390	634856
K00555	21.92	2.22283e-06	1137.09	408.75	90.08	2.01434e-06	448.75	1.59738e-06
K00556	1052.44	13620.9	62187.1	408.75	2192.94	3664.75	2340.75	806.75
K00557	21.92	458.875	282.278	408.75	343.5	423.719	198.083	561.063
K00558	1.6874e+06	2.01063e+06	1.13229e+06	469798	1.25213e+06	1.202e+06	1.23543e+06	351651
K00560	1635.12	678877	884.479	805962	328305	319888	329782	542431
K00561	5334.38	308230	7.94059e+06	672333	5.86309e-06	183.25	866.542	356.855
K00563	172803	80709.6	174447	96433.6	45646.8	47714.4	129869	5017
K00564	21.92	246.25	2.43131e-06	408.75	1921.04	1703.44	7699.82	2724.63
K00566	1.39087e+06	1.18446e+06	1.23543e+06	2.54768e+06	1.0662e+06	1.07668e+06	1.20139e+06	1.11891e+06
K00567	1866.73	335772	486610	661230	530420	351651	402433	458103
K00568	21.92	1475.16	629	408.75	465.125	8034.63	4157.75	866.542
K00571	485490	719424	692711	404628	257807	291874	278138	175491
K00573	21.92	2.09753	515.416	408.75	1961.89	10238	806.75	740.875
K00574	85640.1	90790.5	53244.5	413630	21722	63600.3	38896.3	213738
K00575	69306.1	303246	142448	207152	119002	258348	128008	8397.75
K00577	21.92	2.22283e-06	17749.8	408.75	299.125	2.01434e-06	982.567	6.28006e-06
K00578	21.92	2.22283e-06	3908.75	408.75	1.27503	2.01434e-06	448.75	1.59738e-06
K00579	21.92	2.22283e-06	850.802	408.75	1.27503	2.01434e-06	448.75	1.59738e-06
K00581	21.92	2.22283e-06	1997.75	408.75	1.27503	2.01434e-06	448.75	1.59738e-06
K00582	21.92	2.22283e-06	9789.75	408.75	1.27503	2.01434e-06	448.75	1.59738e-06
K00584	21.92	2.22283e-06	18.8975	408.75	14.4794	0.873779	598.901	1.59738e-06
K00586	21.92	2.22283e-06	10582.8	408.75	90.08	2.01434e-06	448.75	1.59738e-06
K00595	269053	350201	228292	408.75	1.06697e+06	1.07049e+06	979742	1.26281e+06
K00598	5368.13	0.651904	410.875	408.75	803.25	1206.94	825.125	2915.25
K00600	1.09198e+06	784.282	845.703	1.01375e+06	942273	642899	671038	682973
K00602	1.63919e+06	1.6771e+06	1.9795e+06	1.3979e+06	2.09803e+06	1.7358e+06	1.77867e+06	1.6771e+06
K00603	27327.1	68367.9	627924	221730	21024.1	20814.3	38207.2	48688.5
K00604	725297	784481	722204	615569	954516	829205	811076	750514
K00605	681227	384588	622638	1.07049e+06	101286	98348.4	119755	78925.3
K00606	465781	1.08722e+06	1.13866e+06	785151	233485	252345	228978	77982.1
K00609	841020	609245	774988	644154	918250	878348	916034	778936
K00610	543439	643.464	666682	1.31698e+06	427367	412853	463559	395546
K00611	1.23634e+06	858311	759140	266400	480883	586472	471928	270461
K00613	5984.13	14720.9	6908.63	408.75	253.576	403.093	629.383	1.48115e-05
K00615	2.55414e+06	2.99231e+06	1.7358e+06	2.12522e+06	2.54768e+06	2.6718e+06	2.58764e+06	2.55414e+06
K00616	689476	1.11891e+06	777284	1.33062e+06	356888	496867	496867	862191
K00619	48320.3	2.22283e-06	2.43131e-06	408.75	20644.6	505.75	107.014	2.53503
K00620	845973	655349	612390	289478	1.37178e+06	1.62193e+06	1.37118e+06	950832
K00625	927351	1.12211e+06	507.661	918250	431542	415436	432546	448088
K00626	469405	979742	562707	296154	239534	363393	236688	192053
K00627	26175.3	16486.6	2263.75	408.75	17749.8	46905.8	62765.4	2096.13
K00631	21.92	31.275	2.43131e-06	408.75	228.438	240.625	0.919404	415.553
K00632	21.92	1219.52	509.5	163998	609.688	58315.1	260.344	1012.13
K00633	4149.5	2.22283e-06	11009.5	123639	56029.5	50873.8	90160.4	88672.9
K00634	131752	134491	248071	551177	75880.3	43563.4	82122.4	111619
K00639	268409	200712	238557	29493.1	179461	66090	151175	219514
K00640	780245	756401	636787	609245	1.04526e+06	1.20564e+06	1.14794e+06	1.02954e+06
K00641	1077.34	20491.5	56778.4	408.75	808.5	20934.8	2146.87	476.125
K00645	897057	590997	680.194	546430	720778	762306	719424	578456
K00647	182705	101286	266400	465781	11293.9	7245.88	8169.88	100651
K00648	1.03521e+06	841020	946859	1.04526e+06	899941	959953	908140	457083
K00651	1.08345e+06	969265	976313	1.61839e+06	587411	457083	497429	456673
K00652	254322	187079	299940	724692	162265	138790	157912	170571
K00655	1.3645e+06	900.164	816450	37034.2	1.3979e+06	1.56055e+06	1.40955e+06	1.3683e+06
K00656	559759	534164	185957	372718	1.60267e+06	1.29878e+06	1.66395e+06	1.25853e+06
K00657	68075.2	121494	92879.1	565090	113510	98348.4	100820	85306.5
K00658	28242	42.6925	4176.88	34324.6	3249.04	24872.1	19472.4	8895
K00661	484733	661230	498.899	1.0662e+06	391607	406330	465781	816450
K00662	113510	35026.1	35026.1	408.75	823.875	1814.2	781.125	2967.13
K00666	78420.9	17243.6	169067	408.75	54112.9	109099	107009	68776.3
K00672	21.92	2.22283e-06	10017.8	408.75	299.125	2.01434e-06	982.567	6.28006e-06
K00673	21.92	245.5	1323.19	408.75	365.695	445.868	147.246	194.786
K00674	37034.2	40545.8	58.015	154709	5440.13	5669.5	43285.3	2800.88
K00675	5323.88	651.25	1558.49	408.75	1201.04	1301.33	755.938	2942.5
K00677	696603	323008	685637	1.26783e+06	249310	151175	203617	221730
K00680	21.92	757.625	2.43131e-06	408.75	563414	378019	478369	202251
K00681	5692.88	11333.4	13798.9	51377.9	10848.6	28459.4	7855.5	1777.19
K00684	176715	108838	329782	714427	6841	27274.9	7836	17970.4
K00687	21.92	221.385	2.43131e-06	408.75	451	346	48.3507	1313.91
K00688	1337.6	312968	289258	397369	1.47821e+06	1.61839e+06	1.54229e+06	1.34466e+06
K00690	100820	326354	177357	408.75	26175.3	142448	44324.8	20585.6
K00694	1622.88	0.117522	0.356277	408.75	5158.88	5503.13	14239.8	1118.66
K00697	21.92	764.875	1084.04	408.75	3874.25	5764	7466.88	22014.9
K00700	1450.16	584176	392895	321088	1.19584e+06	1.22259e+06	1.15633e+06	1.16272e+06
K00702	119296	624053	260979	408.75	9624.25	165701	58385.3	2004.74
K00703	2016.37	1.15633e+06	1.04526e+06	695159	967568	1.171e+06	997013	932146
K00705	908729	751531	726093	171652	1.08345e+06	1.09727e+06	1.09727e+06	954516
K00712	21.92	2.22283e-06	195.696	408.75	1377.27	6382.5	2042	1094.39
K00721	344897	341474	401738	38089.3	189604	193404	187253	293269
K00748	355786	95890	90897.5	441267	145867	86148.8	101090	140526
K00756	1478.88	146596	43285.3	408.75	205194	199392	231079	39967.9
K00757	238026	294130	292478	310439	318823	323008	285815	600210
K00758	21.92	0.760029	438.75	53244.5	173.104	240.625	0.195024	356.855
K00759	796530	671.036	871019	871019	409210	360874	427881	490112
K00760	1.04526e+06	834096	712433	552835	535402	440878	427367	346032
K00761	1.35093e+06	1.35093e+06	1.25213e+06	959953	889996	852486	720778	899941
K00762	1.61558e+06	1467.06	2.0249e+06	1.80878e+06	1.27402e+06	1.12674e+06	1.23225e+06	1.28722e+06
K00763	1649.08	785151	634390	40545.8	590997	711387	558644	489898
K00764	961496	1.07668e+06	967568	879772	1.20353e+06	1.1365e+06	1.30969e+06	1.26985e+06
K00765	1863.5	630489	959953	1.14126e+06	496463	591924	546430	450940
K00766	1.06697e+06	833116	780245	950832	316776	465523	419561	392895
K00767	799504	475121	353980	328305	433694	508072	501957	374455
K00768	683700	461.505	488656	610710	348044	469798	374455	911355
K00769	21.92	680.41	2.43131e-06	408.75	191.75	336.662	97.8425	277.75
K00772	138060	2.22283e-06	2766.38	408.75	2524.75	16335.5	1556.62	41608.5
K00773	922250	912718	1.20564e+06	549378	794032	688722	794032	617483
K00782	1146.25	221468	284878	858612	121494	6908.63	7154.25	28064.8
K00783	2486.34	1.09402e+06	1.09727e+06	774988	767268	760610	647903	704961
K00784	907550	816450	631784	907550	685637	578456	557159	1.04941e+06
K00786	21.92	57593.3	3106.13	408.75	172635	245795	233485	78420.9
K00788	1.47004e+06	1.3683e+06	1.05742e+06	2.09803e+06	1.09198e+06	1.24236e+06	1.09402e+06	1.20989e+06
K00789	1.93046e+06	1.92188e+06	1.88108e+06	3.12422e+06	1.1901e+06	1.00208e+06	1.12211e+06	962875
K00790	637526	790576	1.23634e+06	44894.5	1.17829e+06	1.19584e+06	1.20353e+06	1.17568e+06
K00791	695159	830229	848283	1.30969e+06	1.04725e+06	959045	1.00698e+06	959045
K00793	492942	598803	571854	675814	345222	330965	312968	454664
K00794	1.03158e+06	975678	778936	562707	392078	385396	394922	465781
K00795	21.92	607.75	1042.14	26061.3	1926.75	1997.75	5869.88	988.14
K00796	353117	284878	261.884	864575	335184	265267	289258	431542
K00797	633337	615569	512404	350201	347755	448088	360874	329474
K00798	185481	138060	341474	694528	507112	407484	333264	812201
K00799	21.92	2340.75	2.43131e-06	408.75	562.951	45646.8	4208.63	1053.71
K00800	733183	621160	576405	309046	775928	693656	831408	468751
K00801	36094.5	2367.75	5692.88	408.75	340.5	428.625	147.246	0.166273
K00805	534164	339827	308230	208358	458103	355786	343471	264221
K00806	794032	659565	749311	744282	874894	834566	887514	843633
K00809	21.92	2.22283e-06	896.492	408.75	191.75	0.873779	603.688	1.4465e-05
K00812	649666	376445	784481	1.50263e+06	129176	97136.5	139312	99690.4
K00813	21.92	427.125	693	408.75	410.25	240.625	5.21816	476.125
K00817	1788.73	780245	693656	692711	630489	893889	770938	858311
K00818	146920	188520	150148	427881	31678.4	80407.8	73640.6	56778.4
K00819	20814.3	10.7325	27222.6	408.75	3236.63	2826.25	2826.25	16999
K00820	441267	760610	587411	480731	932146	911355	964796	876723
K00821	693656	567656	475121	364704	1.51743e+06	1.71806e+06	1.50774e+06	1.66395e+06
K00823	2356.5	1195.62	781.125	408.75	1.27503	498.899	781.125	356.855
K00824	1201.04	2.22283e-06	2.43131e-06	408.75	15167.6	2326.38	2388.63	52231.6
K00826	2361.22	1.35483e+06	994016	1.20564e+06	907550	874894	892732	548550
K00831	1.2149e+06	1.29878e+06	1.3645e+06	1.21195e+06	605868	499807	578640	616625
K00832	21.92	1298.64	2.43131e-06	115159	21199.4	1921.04	2625.5	24261.3
K00833	317580	175021	90465.4	31765.2	168105	168105	174447	222665
K00835	27483	3870.88	4036.38	408.75	406.25	485.625	176.089	415.553
K00836	3657.13	6572.38	764.875	408.75	3.43178e-06	0.108771	8.94839e-06	0.166273
K00840	21.92	793.88	2.43131e-06	408.75	1.59738e-06	2.01434e-06	1.18041e-06	0.166273
K00841	21.92	211.5	504.5	408.75	799.375	619.75	192.813	1539.58
K00844	363961	102100	65483.4	270723	31264.1	8152.13	14135.8	5869.88
K00845	1.1901e+06	1.55297e+06	986.982	42549.1	1.29439e+06	1.51743e+06	1.61558e+06	970651
K00847	1.37178e+06	1.51743e+06	1.09402e+06	2.2084e+06	1.20989e+06	1.1122e+06	1.16272e+06	1.03014e+06
K00848	608532	305036	268281	304235	273547	228292	299542	339015
K00849	2020.23	911355	727385	545230	735145	598803	802410	475121
K00850	3.73962e+06	3.73962e+06	4.77145e+06	4.93292e+06	2.77761e+06	2.58764e+06	2.6718e+06	2.70209e+06
K00851	90897.5	5764	7203.38	408.75	10108.4	667.875	233.836	845.125
K00852	1323.19	189867	130201	634390	538859	338416	462515	540822
K00853	25178.4	26688.4	14239.8	408.75	2014.51	2447.59	2582.38	7836
K00854	1.04213e+06	968567	653611	1.26281e+06	1.39087e+06	1.28722e+06	1.37746e+06	1.32633e+06
K00857	496867	386577	1.12674e+06	42225	175021	65897.8	156166	148779
K00858	905245	892732	1.3979e+06	940171	792556	742433	875350	708753
K00859	671038	520486	243.378	248834	698991	719736	767714	696603
K00860	242359	85.5125	213.148	813235	23580.9	53244.5	32824	50989.6
K00863	80709.6	2.22283e-06	2.43131e-06	408.75	16283.5	2814.38	3437.75	2285.24
K00864	500429	496463	501957	674370	916659	630752	618871	897057
K00865	666266	249.18	438003	860025	333264	346032	348044	335772
K00867	3818.38	3.78128	1526.13	159441	680.41	577.875	114.5	1679.68
K00868	451616	501957	467846	340142	557159	362474	448088	834566
K00869	21.92	439.125	4628.13	408.75	669.456	605.751	841.625	1431.96
K00870	3757.63	207.75	0.787529	408.75	0	2.01434e-06	1.18041e-06	0
K00872	280130	147316	258348	139312	139231	48293.7	137302	61434.9
K00873	1.06914e+06	957246	1.04213e+06	1.00698e+06	748038	745742	748038	478369
K00874	759812	783238	961167	436780	1.06914e+06	1.03731e+06	1.08345e+06	1.23634e+06
K00876	959045	982860	1.04605e+06	45171.2	1.16181e+06	1.02954e+06	1.09961e+06	1.04148e+06
K00878	516343	577169	595692	408.75	382753	383851	361809	380294
K00879	33986.2	14135.8	19874.6	128082	17243.6	25236.7	25207.5	7806
K00880	21.92	1.20378	713.75	408.75	47286.7	31264.1	54624.5	23965.9
K00882	912718	689476	523228	31919.8	349629	366489	330161	319173
K00883	3286.5	3488.63	7389	408.75	856.375	743.625	742.25	1313.91
K00884	21.92	0.505029	2.43131e-06	137302	1.77558e-05	83.65	1.91037e-05	194.786
K00885	21.92	291.5	2130.33	94090.5	5.44612e-06	2.01434e-06	8.94839e-06	2.53503
K00886	21.92	2888.13	22807	408.75	447.868	289.203	1387.89	603
K00887	21.92	2.22283e-06	702.696	408.75	0	2.01434e-06	1.18041e-06	0
K00891	975416	1.04526e+06	797215	878348	1.3013e+06	1.3979e+06	1.29052e+06	1.51743e+06
K00892	21.92	598.426	412.875	408.75	1.4465e-05	6.25128	1.48115e-05	194.786
K00895	154921	90160.4	273547	593971	57896.5	15976.1	29843	42095.7
K00901	149827	314366	204458	408.75	207152	159441	228035	84234.6
K00906	21.92	427.625	2.43131e-06	408.75	1.99377e-05	137.625	1.91037e-05	504.5
K00912	247816	254322	397369	749764	84784.3	89079.8	108838	140951
K00917	79576.1	41516.3	9.65878	408.75	88880	17534.6	56778.4	16040
K00919	858612	772123	735145	737703	665081	661230	590033	647037
K00925	975678	757.557	1.08887e+06	1.23634e+06	575040	858311	742433	480731
K00926	167780	439335	188520	333697	347050	347050	316776	878348
K00927	827457	1.28394e+06	1.42101e+06	834096	783238	765953	827457	729212
K00928	1.42825e+06	1.34958e+06	1.50263e+06	41608.5	1.06214e+06	957246	1.1122e+06	1.21195e+06
K00929	1227.1	222665	312383	790576	154472	185957	160273	200342
K00930	1.1466e+06	916659	978013	41754.8	1.68347e+06	1.82923e+06	1.82923e+06	1.52593e+06
K00931	949208	713241	829205	538169	650143	880897	833116	571854
K00936	7667	84309.1	2.43131e-06	31354.3	2.4673e+06	2.40807e+06	2.4673e+06	1.94507e+06
K00937	269494	507112	323971	191347	1.07668e+06	991810	959953	1.24782e+06
K00938	7836	2874.25	821.625	87018.1	511.813	513.75	57.9563	1360.01
K00939	988971	1.27402e+06	1.03731e+06	51259.9	848541	801875	864575	785151
K00940	288427	202251	355786	966717	93087.1	65036.1	35137.8	126198
K00941	2086.14	899941	618871	628491	1.43845e+06	1.47004e+06	1.37178e+06	1.25509e+06
K00942	791968	781561	897057	1.15266e+06	928550	953638	964796	882135
K00943	650143	155460	251.759	30090.5	222093	202251	239534	81734
K00945	745034	939042	862191	729989	2.27085e+06	2.0407e+06	1.96584e+06	2.01063e+06
K00946	356665	252345	496463	981167	115872	117295	88179.4	145867
K00948	1.24782e+06	1.17829e+06	885214	458785	1.29052e+06	1.23992e+06	1.31698e+06	1.30717e+06
K00949	456673	403.935	464073	119111	584176	520486	560859	463174
K00950	359447	280976	578104	2.07256e+06	208619	148924	171095	222811
K00951	613065	838435	655349	347050	1.04605e+06	916034	1.02131e+06	961496
K00952	21.92	2.22283e-06	1063.19	408.75	764.875	541.576	895.373	1137.09
K00954	2208.28	954516	942273	939042	810058	827457	817321	729212
K00955	20900.4	2.22283e-06	2814.38	408.75	1772.75	22883.6	8152.13	7692.5
K00956	1558.49	495.644	663427	746450	153509	241638	222811	251660
K00957	467846	1.04213e+06	1.35093e+06	1.15844e+06	165701	247816	229753	265418
K00958	27919.5	2.22283e-06	2.43131e-06	408.75	1001.98	7667	8.94839e-06	1.48115e-05
K00962	1467.06	235264	170571	222665	787511	722204	769440	676432
K00963	595692	230762	446863	408.75	189867	153278	166719	63600.3
K00965	325547	573122	380294	352602	487182	442258	493848	528904
K00966	1017.93	10582.8	10742.1	103323	5764	43019.2	21758.5	18545.3
K00968	20785.1	2.22283e-06	4157.75	408.75	938.652	3236.63	2808.24	3340.63
K00969	571854	593080	813235	631784	621442	681992	698991	551177
K00970	89010.8	159441	73.1875	550387	27650.4	80176.9	112083	47286.7
K00971	567656	716.044	858311	1.79189e+06	218644	201420	169971	200712
K00972	96247.3	272458	137302	408.75	7084.38	137302	31678.4	1885.57
K00973	1.02131e+06	1.46727e+06	1.5328e+06	831408	961167	950832	927351	1.05742e+06
K00974	647517	388.489	427881	257160	2.34896e+06	2.36905e+06	2.07256e+06	1.7358e+06
K00975	2.14087e+06	2.2084e+06	1.28394e+06	39967.9	1.87209e+06	2.04487e+06	1.87209e+06	1.892e+06
K00978	44894.5	68776.3	325547	711589	79371.9	37693.5	30843.5	52949.9
K00979	341474	124274	583299	797215	227415	164933	205194	199898
K00980	31919.8	54833.5	45646.8	408.75	201477	189604	199084	239148
K00981	525733	633337	847428	1.02131e+06	923152	879772	902118	847428
K00983	5408.25	14413.6	168105	421909	47714.4	87841.5	134491	128442
K00984	21.92	2.22283e-06	391.938	408.75	781.125	1782.34	448.75	2881.19
K00986	75745.3	72422.8	203879	906837	16794.5	25414.7	18178.5	179043
K00989	312383	23140.5	31919.8	107009	51527.5	32582.7	27054.4	1628.81
K00990	21.92	2.22283e-06	30516.6	408.75	1699.84	1457.38	1782.34	988.14
K00991	759140	836447	878348	895046	933776	926150	772123	581476
K00995	1.90364e+06	2.49241e+06	1.18197e+06	1.22676e+06	1.13866e+06	1.20078e+06	1.34958e+06	872131
K00997	340142	76015.3	231998	166210	160898	115785	161806	82122.4
K00998	21.92	1737.88	428.25	134491	372718	298915	315303	441267
K01000	2297.17	981167	1.01299e+06	1.10664e+06	895046	860025	880897	791272
K01001	21.92	2.22283e-06	1661.88	408.75	90.08	2.01434e-06	448.75	1.59738e-06
K01002	19186	2.22283e-06	2.43131e-06	408.75	15568.5	2961.08	17488.1	14312.4
K01006	78347.6	243359	208358	30324.8	524758	671191	700310	451616
K01007	21.92	2.22283e-06	2785.5	408.75	22643.1	20491.5	2464.5	53657.1
K01008	642152	287833	262274	408.75	254098	286812	240285	245303
K01011	21.92	4320.25	874.914	408.75	9109.38	28751.5	7084.38	21722
K01012	807522	864575	319888	335184	1.202e+06	1.18104e+06	1.04148e+06	1.30969e+06
K01023	21.92	2.22283e-06	93.75	25023.8	4134	4036.38	2645.1	14720.9
K01026	86846.5	41754.8	30324.8	187499	109099	75880.3	22374.5	14988.1
K01034	21599.9	21722	42225	408.75	769.432	19750.1	1087.57	822.5
K01035	24989.2	26814.7	27327.1	408.75	9.36536e-06	6.25128	213.199	6.28006e-06
K01040	14988.1	28242	76915.9	97136.5	561	757.028	803.25	928.945
K01042	1287.88	322.75	463.875	408.75	37034.2	4208.63	13984.9	11171
K01048	106266	304629	99351.8	29962	40011.9	172635	107588	148355
K01051	234999	154921	209159	72314.3	133698	112390	200342	194129
K01056	914069	987387	928550	618871	756401	719424	749764	567656
K01057	125616	75.0375	253215	572879	19409.4	49629	33986.2	41754.8
K01058	28834.7	26435.5	40055.8	408.75	783.453	686.625	862	2189.12
K01061	21.92	914.497	381.313	408.75	669.456	9450.5	311.813	762.625
K01066	11711	7.68503	2.43131e-06	408.75	3145.13	3488.63	4727	9015.88
K01069	21.92	1379.94	416.75	408.75	57593.3	96247.3	10238	3664.75
K01070	21.92	0.230024	962.213	408.75	1.99377e-05	83.65	1.91037e-05	327.125
K01071	21.92	2.22283e-06	782.625	408.75	1558.49	561	66.9057	1431.96
K01077	435324	412135	559759	2.01063e+06	125178	112083	157546	83588.1
K01079	66160.6	43019.2	35582.8	299573	96247.3	19472.4	47426.8	60007.4
K01081	183533	94.315	235940	587411	71774.8	27054.4	40993.9	28319.8
K01082	259546	133.905	422970	1.02954e+06	7.63443e-07	2.01434e-06	1.18041e-06	0
K01085	21.92	2606.2	712.125	408.75	1.77558e-05	83.65	1.91037e-05	194.786
K01087	21.92	1551.45	2.43131e-06	408.75	9.78233e-06	0.108771	1.18041e-06	44.265
K01089	101699	127659	92.675	427367	100024	90465.4	172635	165701
K01090	54833.5	161516	139151	167490	597996	939042	780245	994016
K01091	2.05312e+06	1.99529e+06	1.22259e+06	1.05742e+06	2.49241e+06	2.54768e+06	2.40807e+06	2.2084e+06
K01092	359200	347050	209.608	869854	200537	223853	243359	284878
K01093	21.92	1522.37	241.953	79576.1	2173.13	1359.04	738.341	681.5
K01095	16999	80407.8	51863.4	514972	7983.32	34221.6	32081	10017.8
K01096	21.92	346.75	210.25	408.75	3025.38	3730.5	2868.99	928.945
K01104	1.72549e+06	1.96584e+06	1.2149e+06	1.86083e+06	1.7358e+06	1.94507e+06	1.92188e+06	1.90364e+06
K01118	5534.5	3463.25	4983.75	119002	4761.63	4013.88	7038.63	1751.59
K01119	61434.9	168805	151501	160273	123639	77661.4	139151	65483.4
K01126	862191	959953	566474	677051	459343	962875	981167	631015
K01129	1501.97	433694	239.204	107364	632636	589249	597098	799504
K01130	156246	27327.1	23945.9	458103	103832	149564	120613	171652
K01133	44324.8	74354.8	59606.1	399779	2392.64	5383.5	9015.88	19614
K01138	21.92	402.25	197.875	408.75	29843	56862.1	61583.1	102220
K01139	21.92	1783.51	407.125	408.75	22948.3	3878.88	6669.38	27650.4
K01141	21.92	759.625	865.885	408.75	933.08	958.4	271	561.063
K01142	967568	686237	757967	742433	655349	577636	705959	596200
K01144	10238	15568.5	26418.1	408.75	124867	49798.2	96811.5	103323
K01146	21.92	352.375	2.43131e-06	408.75	1.4465e-05	6.25128	1.48115e-05	194.786
K01150	21.92	1772.75	441.875	408.75	783.453	1013.02	603.688	356.855
K01151	644154	726093	708309	946859	610710	885214	739141	1.02131e+06
K01153	464867	885214	997614	480066	970651	936205	928550	822655
K01154	188520	671038	526494	769440	1.18104e+06	1.30969e+06	1.25361e+06	943417
K01155	83317.8	357.585	27734.8	25801.5	211119	215268	184016	170099
K01156	1084.04	88672.9	32922.5	111619	1840.25	2470.63	2146.87	36094.5
K01159	1399.58	319173	1.00208e+06	707581	268507	226863	262773	164499
K01160	21.92	304.373	1834.19	408.75	373.473	428.625	119.704	307.5
K01163	399779	391607	493848	43910	260254	150148	219514	242359
K01169	21.92	325.063	1790.35	408.75	1.59738e-06	2.01434e-06	1.18041e-06	0.166273
K01170	21.92	2.22283e-06	7.40003	408.75	90.08	2.01434e-06	448.75	1.59738e-06
K01173	74354.8	81.7875	80936.6	734730	731.75	765.75	755.938	1501.45
K01174	21.92	427.125	2.43131e-06	408.75	167	324.25	97.8425	0.166273
K01175	21.92	1880.14	2.43131e-06	408.75	9667.88	13861.4	10521.8	114120
K01176	243359	255920	248834	161516	64219.6	74354.8	103323	3145.13
K01179	252345	422970	785151	1.25853e+06	330161	916659	593971	140394
K01181	23580.9	102554	31678.4	408.75	49057.6	156166	158507	54729
K01182	604156	674370	255129	444129	682758	1.14126e+06	972544	1.16735e+06
K01183	119002	81734	141.918	666938	7102.25	8367.88	26343	20074.8
K01185	21.92	3437.75	910.347	91948.2	114294	23114.1	14687	12057.4
K01186	57593.3	204458	45171.2	267663	87018.1	49923.6	80176.9	152240
K01187	2078.7	932146	751531	351651	1.42532e+06	1.35093e+06	1.65735e+06	1.82923e+06
K01190	1.46727e+06	1.77415e+06	536.004	41516.3	2.82772e+06	2.72659e+06	3.12422e+06	3.5079e+06
K01191	13271.6	21949	271	408.75	248071	400483	377519	280976
K01192	58315.1	33986.2	20900.4	446215	195493	255920	260254	329782
K01193	757967	751265	487182	481437	944668	502642	499807	1.195e+06
K01194	13861.4	6244.38	1551.45	408.75	171.25	180.129	0.333152	194.786
K01195	157912	211119	189867	389453	20644.6	62886.8	78925.3	13984.9
K01197	9612.13	32.9238	47017.6	408.75	19086.3	21079	142605	38089.3
K01198	305036	858612	367.765	408.75	137731	266400	252865	19874.6
K01200	142605	315808	181.345	429973	141149	128156	195493	105247
K01201	100358	20703.5	284710	689476	122192	101699	160898	168105
K01205	14568.8	35787.2	73360.3	493848	22807	37902.8	45047.1	100358
K01206	761850	646558	908729	2.77761e+06	961496	912943	1.27402e+06	1.3979e+06
K01207	454011	494331	252865	101950	208895	363961	284878	144381
K01209	1368.67	1.20353e+06	459912	363393	637526	1.33916e+06	1.29439e+06	508072
K01212	919.525	8491.63	2.43131e-06	127659	192936	186715	246282	235608
K01215	272458	262274	111619	199392	462.875	356.125	53.2719	1343.69
K01216	21.92	2.22283e-06	2.43131e-06	95090.9	8.53143e-06	1245.77	1.18041e-06	1353.47
K01218	16486.6	244031	348044	236688	2625.5	33342.6	16845.1	9612.13
K01220	21.92	755.375	1.98003	139151	4054.5	4280.13	13455.9	2470.63
K01222	47566.8	33342.6	618.5	408.75	9992.38	7836	67290.9	14239.8
K01223	764064	950832	223381	398351	496867	316776	786645	488333
K01224	468751	275320	153278	150921	53657.1	139151	59606.1	9423.63
K01226	7245.88	3757.63	658.125	142448	1222.69	2221.3	1307.95	5965.13
K01232	247186	112710	81.7875	198660	26992.3	3063.95	16999	13503.9
K01235	21.92	27.1025	2.43131e-06	408.75	4514.25	4541.38	8895	34066.1
K01239	865.885	3286.5	2.43131e-06	408.75	141472	74522.3	148924	235264
K01241	16372.1	20302.3	3340.63	408.75	10017.8	11333.4	28064.8	40162.5
K01243	915267	1.1122e+06	1.02131e+06	953638	523228	505716	695159	525733
K01246	102100	51489.6	73437.6	408.75	112550	119111	164375	220969
K01247	1098.1	95477.1	119.101	408.75	2078.7	968.708	1111.96	8731.38
K01250	17187.6	3802.88	7072.38	408.75	2162.65	1691.88	1739.63	18235.9
K01251	1347.01	170571	114.8	35651.1	61327.9	102220	13503.9	71987.1
K01252	21.92	1094.39	2.43131e-06	408.75	3.43178e-06	0.108771	4.26571e-06	0.166273
K01255	21.92	155.25	557.125	408.75	5108.88	20120.8	19186	16372.1
K01256	17608	59436.4	25414.7	112083	7855.5	5440.13	6188.5	19186
K01258	653611	739141	633337	909566	398351	364704	397003	252865
K01261	21.92	236.585	983.338	408.75	468.25	356.125	53.2719	1501.45
K01262	828040	1.06214e+06	1.06914e+06	729212	1.20078e+06	1.0405e+06	1.17568e+06	959953
K01265	1.65735e+06	2.17312e+06	1.94507e+06	2.82772e+06	1.32633e+06	1.20353e+06	1.33062e+06	1.29052e+06
K01266	138790	44646.4	133698	408.75	2902.88	3463.25	2717.63	3033
K01267	662231	261.363	265267	408.75	309046	301089	278592	368650
K01270	836447	876723	711589	1.28722e+06	692711	504955	595692	522469
K01271	49798.2	87356.3	83317.8	464073	48293.7	9882.57	43910	87018.1
K01273	287833	143.843	156.759	408.75	228035	191347	267052	108194
K01277	32287.1	22088.6	9934.5	408.75	46905.8	26688.4	45853.9	43285.3
K01278	85306.5	39540.3	60007.4	394922	206548	106266	193404	211561
K01281	8529.75	3130.13	498.125	28319.8	572	557.193	85.5125	1769.09
K01284	33342.6	15753.5	23409.8	408.75	206751	125178	201220	207152
K01286	101090	60007.4	175491	408.75	39540.3	28280.9	62419.4	200827
K01295	908.164	14.2488	45962.2	408.75	7667	3927.25	2684.33	4644.38
K01297	200342	5234.13	13455.9	408.75	45240	51105.4	24301.9	14135.8
K01299	40827.3	119755	100358	408.75	6757.13	20785.1	68882.1	5577.63
K01304	23409.8	92296.6	72314.3	408.75	8491.63	16560.9	82007.1	2785.5
K01305	226863	120613	69551.6	371313	35936.6	26061.3	25801.5	181075
K01308	134981	172803	143030	408.75	19265	45047.1	90790.5	13455.9
K01338	557159	1.03731e+06	378540	459912	1.21195e+06	1.08642e+06	1.02492e+06	1.33916e+06
K01354	3635	278.375	20703.5	408.75	736.875	577.875	1539.58	895.373
K01355	21.92	2.22283e-06	0.395028	408.75	1.59738e-06	0.108771	4.26571e-06	1.59738e-06
K01356	946859	1.892e+06	1.24236e+06	423773	561031	620756	552234	386577
K01358	916659	1.47821e+06	1.68347e+06	49798.2	976313	1.01375e+06	959045	961167
K01361	21.92	665.375	989.298	408.75	175.857	171.25	0.333152	834.213
K01372	24872.1	31765.2	58315.1	408.75	180885	79576.1	144658	218988
K01409	962875	1.23543e+06	1.51743e+06	47286.7	1.09402e+06	1.03014e+06	1.13229e+06	953638
K01414	19874.6	8895	2247.25	408.75	1173.15	1301.33	702.142	714.625
K01419	209528	1.10753	2.43131e-06	408.75	20339.8	10286.9	4554.75	22893.1
K01420	432026	788431	590033	492942	567656	609245	531592	534164
K01421	376445	829205	236.585	408.75	552234	997013	662231	528215
K01424	970651	724692	882135	887514	520486	333697	439335	366489
K01425	298274	291874	366489	613065	77661.4	58455.4	128442	113510
K01426	875.7	13984.9	9518	408.75	4444.88	3783	2048.81	9830.63
K01428	30758.2	20377.3	19563	188520	6600.69	15621.8	11009.5	96005.4
K01429	38089.3	10671.5	11749	408.75	677.964	1767.13	1129.44	714.625
K01430	32824	5368.13	822.375	408.75	6600.69	15621.8	11009.5	96005.4
K01433	105815	72839.8	187253	531840	5334.38	6572.38	17749.8	28751.5
K01436	21.92	2.22283e-06	27136.4	408.75	149695	225703	188520	228292
K01438	25414.7	14312.4	16794.5	408.75	25963.8	36472.1	58385.3	58712.3
K01439	470445	214.925	462515	466543	399779	368650	480066	611819
K01442	1.88108e+06	3.12422e+06	814.78	2.14087e+06	360874	599824	759476	879772
K01443	1.02049e+06	540.403	969265	327535	627321	454011	522469	919125
K01447	206751	156246	235264	624053	185957	231250	325547	425075
K01448	1.18446e+06	1.57125e+06	932146	235940	1.92188e+06	1.88108e+06	1.94507e+06	1.96584e+06
K01449	30516.6	128008	65897.8	408.75	191643	227958	262274	204458
K01451	8690.63	6772.5	4356.75	408.75	76915.9	37034.2	79576.1	2766.38
K01455	27734.8	2.22283e-06	2.43131e-06	408.75	443.313	673.563	230.874	127.521
K01460	21.92	871.05	312.375	408.75	1.99377e-05	83.65	1.91037e-05	415.553
K01462	2936.46	2.22018e+06	1.29052e+06	1.71806e+06	1.44917e+06	1.50263e+06	1.48218e+06	1.38285e+06
K01464	1163.27	47286.7	107588	408.75	222665	247186	197878	302069
K01465	2229.97	746450	646558	151175	862191	681992	885214	848283
K01466	4054.5	4107.63	4390.5	72839.8	3378.13	3172.13	1772.75	8690.63
K01467	21.92	1.92878	622.313	408.75	199898	171095	138790	245795
K01468	192053	301089	490112	848283	10459.2	11232.4	27919.5	39802.4
K01470	90465.4	82611.6	28242	175755	239148	219514	221730	242719
K01476	15285.8	18903.5	21439.3	408.75	2671.25	1788.73	1059.5	6255.56
K01478	20585.6	30516.6	25866.4	408.75	1184.16	877.862	1532.4	1031.32
K01479	21.92	2.22283e-06	2.43131e-06	87356.3	178.204	177.438	18.8975	866.542
K01480	623330	353681	270461	378019	262274	228035	234999	69198
K01482	4280.13	6886.13	2004.74	408.75	886.508	983.987	834.213	2881.19
K01483	21.92	296.75	366.875	408.75	1.59738e-06	2.01434e-06	4.26571e-06	6.28006e-06
K01484	21.92	369.25	2.43131e-06	408.75	3.43178e-06	2.01434e-06	1.18041e-06	2.53503
K01485	21.92	1191.55	3664.75	408.75	1635.12	3989.88	5897.63	1707.04
K01486	347755	287108	241379	73640.6	296866	296866	313908	300513
K01487	90790.5	51565.4	40.2975	25537.2	122687	41966.4	55115.4	227775
K01488	139312	427881	183533	189867	75464	26418.1	19305.7	34482.2
K01489	669857	653999	711184	1.1122e+06	616112	539730	540185	647037
K01491	848799	975416	1.37118e+06	972544	2.04487e+06	1.96584e+06	2.05312e+06	1.77867e+06
K01493	1.18197e+06	1.71806e+06	1.07668e+06	1.37746e+06	712837	579892	621442	466192
K01494	9992.38	11438.1	69306.1	408.75	1751.59	16560.9	9437.07	25236.7
K01495	458103	504955	1.27402e+06	1.23992e+06	319888	283908	302738	438287
K01496	1155.29	88179.4	167490	408.75	4307.75	2014.51	6526.5	1827.25
K01497	21.92	469.25	2.43131e-06	408.75	2888.13	2285.24	2326.38	16231.5
K01499	21.92	2.22283e-06	1105.06	408.75	1.27503	2.01434e-06	448.75	1.59738e-06
K01507	124274	96247.3	245303	408.75	1.195e+06	1.15633e+06	1.171e+06	1.03336e+06
K01512	487182	442258	245795	252977	244267	339827	251467	254322
K01515	674370	754590	683189	275789	617138	932146	694528	829205
K01520	2637.07	1.20989e+06	1.2447e+06	2.40807e+06	1.02049e+06	918250	961496	979742
K01521	21.92	662.625	2.43131e-06	408.75	1.59738e-06	2.01434e-06	1.18041e-06	0.166273
K01523	112390	107364	228035	276054	9180.88	31678.4	43019.2	2012.64
K01524	413630	90.08	68.215	270174	1.10664e+06	1.08642e+06	950832	1.72549e+06
K01525	21.92	3227.88	364.515	64379.1	838.755	919.525	278.375	561.063
K01533	326070	329782	433694	656313	882135	952434	683189	780497
K01534	1420.87	907550	528215	337229	2.58764e+06	2.17312e+06	2.36905e+06	2.4673e+06
K01537	129869	226863	254098	33087.9	470806	480883	652338	485111
K01546	640268	265267	383851	1.06914e+06	166719	113510	190761	186715
K01547	349058	35375.1	23.7975	408.75	160273	111060	189867	185957
K01548	685637	144381	296154	509718	128156	69252.1	118563	185289
K01551	9359.75	27054.4	280976	514125	4320.25	4000.38	10108.4	24989.2
K01560	44070.1	38896.3	13861.4	408.75	20032.4	29112.5	20234.5	144658
K01567	10284	13503.9	80661.4	408.75	1662.63	1769.09	1596.11	8248.25
K01571	624053	940171	494331	367921	367921	352052	335772	310439
K01572	1.34958e+06	1.56055e+06	1259.16	2.0249e+06	583299	660713	968567	1.03521e+06
K01573	275221	128442	400483	581476	7249.25	7252.63	22874	37297.1
K01575	21.92	407.25	482.5	408.75	14988.1	1441.81	703.813	1665.91
K01577	21.92	281.5	2.43131e-06	408.75	282.625	207.672	1243.48	307.5
K01579	703964	1.08887e+06	1.50774e+06	1.34958e+06	277135	292478	241638	267052
K01580	1174.27	238026	549.833	557159	13271.6	27801.6	41608.5	42796
K01581	253215	425.79	2.43131e-06	79371.9	27136.4	4628.13	1515.69	250821
K01585	34324.6	22893.1	24623.5	408.75	69836.9	75880.3	55675.4	47286.7
K01586	1.17829e+06	1.98656e+06	1.26783e+06	1.77415e+06	1.09961e+06	1.15266e+06	1.01375e+06	1.19375e+06
K01588	1.30969e+06	910.347	1.70446e+06	47714.4	864575	836035	666266	767491
K01589	36939.5	11171	71.3575	408.75	3369.38	2221.3	2408.63	1933.75
K01590	1975.38	46225.1	2.43131e-06	164252	411.688	1566.83	161.897	1501.45
K01591	1.1122e+06	1.26281e+06	1.63919e+06	47017.6	867885	753060	905245	780245
K01596	21.92	9359.75	68367.9	408.75	7403.75	31354.3	23945.9	3087.69
K01597	7618.88	2.44878	324.25	89010.8	561.125	605.751	220.625	1406.84
K01598	31419.6	10623.3	13620.9	408.75	659.875	587.76	220.625	1381.74
K01599	103323	148004	169.876	660057	440878	319173	298274	874894
K01607	612390	392895	260254	242359	454664	333264	454664	361809
K01608	21.92	576.375	468.25	408.75	520.063	1318.78	327.125	3956.75
K01609	872131	867885	605386	803651	279339	460741	401099	397369
K01610	647903	1.02954e+06	1.43497e+06	1.33916e+06	525733	398351	384588	512404
K01611	3009.13	24872.1	7245.88	408.75	140033	58712.3	63434.8	131474
K01613	515930	547420	596200	45745.5	361208	289258	310439	440464
K01615	217517	19957.1	41966.4	117295	200712	48320.3	87356.3	208895
K01619	1.6665e+06	749764	609245	817321	617483	345395	509718	352602
K01620	561031	601295	669857	780497	407484	346384	398351	347755
K01621	22014.9	81533.3	54833.5	408.75	603	765.75	654.85	762.625
K01622	21.92	2.22283e-06	1863.5	408.75	317.75	2.01434e-06	1009.55	6.28006e-06
K01624	2868.99	1.2447e+06	1.25509e+06	49057.6	1.71806e+06	1.57125e+06	1.59718e+06	1.5328e+06
K01625	425075	440464	446215	408.75	1.31698e+06	1.35483e+06	1.43845e+06	1.28394e+06
K01626	280976	471167	211119	34066.1	319496	515930	392895	501957
K01627	96120.9	44070.1	69836.9	408.75	158507	92296.6	113510	142527
K01628	289258	201477	140526	74522.3	374455	335772	293269	266400
K01629	939042	438287	279339	579892	129869	119296	177357	223381
K01630	21.92	341.5	2.43131e-06	408.75	1662.63	774.25	806.75	415.553
K01631	21.92	2447.59	2.43131e-06	408.75	6.69702e-06	83.65	4.26571e-06	92.675
K01633	133698	137302	164499	489898	152240	96811.5	73437.6	150148
K01637	21.92	185.744	639.125	408.75	1.99377e-05	83.65	1.91037e-05	307.5
K01638	21.92	1271	0.916279	77982.1	0.217524	83.65	1.91037e-05	356.855
K01639	643646	355786	347050	412853	363393	248622	257807	386924
K01640	21.92	4176.88	2.43131e-06	408.75	352.938	557.193	719.375	603
K01641	21.92	2.22283e-06	1877.55	408.75	516.375	513.75	57.9563	1381.74
K01643	7102.25	35651.1	96247.3	408.75	14135.8	5692.88	7139.63	26751.6
K01644	47286.7	58455.4	133289	344225	31869.1	45308.9	7842	28242
K01646	21.92	36339.9	112083	408.75	2998.88	1703.44	1122.56	1082.74
K01647	2.22018e+06	2.34896e+06	1.22676e+06	1.60267e+06	1.13229e+06	1.29052e+06	1.3013e+06	1.15266e+06
K01649	940171	794032	707581	466192	696603	988971	952434	467846
K01652	918250	1.29336e+06	562.543	468751	1.51081e+06	1.6665e+06	1.60267e+06	1.43497e+06
K01653	961167	762306	801340	342909	803651	889996	649666	464867
K01654	11879.8	6513.38	171652	488333	133289	60422	134981	105607
K01657	878348	683700	598803	631015	325197	446215	355786	359447
K01658	834096	710470	627321	535402	355786	458785	382393	367921
K01659	21.92	214.125	506.375	408.75	8529.75	25006.5	25414.7	1285.19
K01661	1094.39	157546	686237	456673	52368.3	11636.5	19305.7	30928.7
K01662	892732	906837	833116	719736	1.07049e+06	997614	1.08887e+06	895650
K01664	5173.5	8529.75	45745.5	408.75	2826.25	2189.12	2164.55	12137.5
K01665	31981.6	68988	21599.9	408.75	82122.4	96005.4	51377.9	91382.1
K01666	164499	312383	304629	408.75	69306.1	185481	124867	132232
K01667	115872	122192	175021	424048	3757.63	7855.5	21918.1	8510.69
K01668	6266.75	2.22283e-06	5408.25	255920	385.375	382.125	203.998	3783
K01669	21.92	71.3575	410.25	128784	719.5	9240.88	4946.19	631.625
K01671	21.92	2.22283e-06	2.43131e-06	66160.6	7.63443e-07	2.01434e-06	1.18041e-06	6.28006e-06
K01673	198660	175755	200537	560859	178597	81533.3	53392.8	77661.4
K01676	81734	77661.4	110578	408.75	47821.9	26992.3	46225.1	46905.8
K01677	923152	1.19375e+06	742433	336692	435324	410981	410724	310792
K01678	530420	666266	297345	388181	387442	347755	353399	307585
K01679	12024	25023.8	59436.4	408.75	3405.25	26175.3	14413.6	24160.5
K01681	590997	745034	326070	502642	465781	538169	631784	462253
K01684	14687	29962	48293.7	325197	5647.06	6757.13	15753.5	7252.63
K01685	417988	450940	485804	417988	326354	249696	309249	202538
K01686	581476	705959	383.388	937568	255583	239534	274745	421909
K01687	1.62193e+06	1080.76	800.035	864082	1.1556e+06	1.16735e+06	1.15844e+06	1.12674e+06
K01689	1.20564e+06	1.20564e+06	858612	805036	1.14579e+06	1.02492e+06	1.18104e+06	952434
K01690	21.92	404.875	167	408.75	1.86868e-05	83.65	1.91037e-05	277.75
K01693	423773	566474	542431	124274	462253	512404	465523	319888
K01695	847428	636787	665805	852486	341474	492942	416811	549378
K01696	997013	943417	597996	1.13229e+06	358335	488333	407484	578104
K01697	4036.38	845.414	42.6925	408.75	452.041	280.313	1370.47	714.625
K01698	1482.76	199898	138336	211119	194129	176715	162265	268507
K01699	21.92	141	2.43131e-06	408.75	484.188	627.25	866.542	3172.13
K01703	2396.65	991810	943943	1.09402e+06	1.98656e+06	2.22018e+06	2.2084e+06	2.23975e+06
K01704	1.63083e+06	850.802	997013	1.5833e+06	1.94507e+06	2.11843e+06	2.14087e+06	2.22018e+06
K01706	21.92	965.943	624.371	408.75	3657.13	1747.88	1610.54	12908.5
K01708	21.92	2.22283e-06	189.625	65036.1	339.125	171.25	207.125	194.786
K01709	163998	115.289	455779	681227	78420.9	37297.1	30843.5	52949.9
K01710	1.13866e+06	764064	916034	1.18197e+06	1.29336e+06	1.29336e+06	1.29336e+06	1.32942e+06
K01711	255129	404628	1.16272e+06	473304	284710	269865	308727	305036
K01712	9450.5	10848.6	77982.1	408.75	11333.4	13271.6	30090.5	46460
K01714	1.43497e+06	1.3645e+06	1.65735e+06	1.78387e+06	1.73022e+06	1.72549e+06	1.78387e+06	1.86083e+06
K01715	491506	801340	513293	230762	149695	262773	186715	56029.5
K01716	21.92	2.22283e-06	317.125	408.75	273.558	240.625	5.21816	476.125
K01719	289478	282885	522469	46837.8	51527.5	69551.6	39967.9	36339.9
K01720	21.92	339.125	399.375	408.75	1.52285e-05	83.65	1.48115e-05	19.285
K01725	21.92	6669.38	2.43131e-06	98732.4	2.01434e-06	0.108771	8.94839e-06	1.59738e-06
K01730	114294	65897.8	221730	671038	2229.97	3227.88	2208.28	15568.5
K01733	1877.55	843633	1.21195e+06	410074	959045	887514	749311	838435
K01734	2455.37	1001.98	2.70209e+06	1.65735e+06	1.15633e+06	1.19375e+06	1.24782e+06	972544
K01735	596200	793144	769440	822655	653611	674370	598803	595692
K01736	783238	869854	844588	759140	772123	738879	638897	469405
K01737	457083	325547	515930	1.3013e+06	154709	109548	89681.1	154709
K01738	1.44917e+06	1.95091e+06	1.08345e+06	1.202e+06	1.12211e+06	1.19168e+06	1.16181e+06	618871
K01739	174447	406330	71250	240285	12320	16231.5	21372.1	3106.13
K01740	2.44856e+06	2.6718e+06	1.48218e+06	933776	1.63919e+06	1.95091e+06	1.892e+06	1.65735e+06
K01744	579892	293269	232.298	46905.8	206089	84570.1	123639	255129
K01745	297345	333697	1.14794e+06	819712	40827.3	40268.4	74438.5	181911
K01749	174059	315303	229753	133289	251047	218988	203879	330965
K01750	12534.5	8731.38	13012.6	88880	19563	3430.75	6908.63	3249.04
K01751	100651	47566.8	20302.3	235608	127659	38896.3	50873.8	206089
K01752	2422.24	919125	745034	934842	1.34958e+06	1.05742e+06	1.17829e+06	1.42101e+06
K01753	131474	28064.8	51377.9	53657.1	569.875	825.125	734.625	4149.5
K01754	1.11891e+06	1.02049e+06	874894	568244	486610	524758	401738	360874
K01755	1.33916e+06	1.202e+06	1.6771e+06	1.46727e+06	683189	897057	647517	658365
K01756	898551	725297	729212	347755	822655	836447	879772	712837
K01758	21.92	317.313	3430.75	408.75	0.345027	501.794	97.8425	19.285
K01759	1741.38	683189	538859	1.64875e+06	600210	587411	667536	1.04605e+06
K01760	4409.5	429	53050.6	408.75	4568.13	2915.25	1243.48	1051.44
K01761	99690.4	99351.8	134981	408.75	585.125	498.899	448.75	603
K01766	21.92	206.75	2.43131e-06	408.75	1.64089e-05	83.65	1.91037e-05	194.786
K01770	848283	898551	809040	1.195e+06	543818	546430	547929	429973
K01771	21.92	36709.1	2.43131e-06	408.75	868.216	1741.38	2942.5	2361.22
K01772	6284	10017.8	3268	148779	1515.69	14413.6	6645.63	1079.05
K01775	1791.97	623330	557159	119755	926150	864082	916659	601295
K01776	715238	656313	519909	496463	613065	497429	489898	616625
K01777	1661.75	1649.08	1002.66	408.75	10055.5	2020.23	3645.69	1872.25
K01778	646558	757967	552234	767714	786645	862191	756401	968567
K01779	22309.9	16.515	33431.9	791968	28459.4	12435.1	11636.5	36709.1
K01782	21.92	78.375	2.43131e-06	408.75	910.347	9667.88	333.883	1000.79
K01783	1.56055e+06	988971	1.04148e+06	1.08207e+06	1.23543e+06	1.00698e+06	1.1556e+06	934842
K01784	1.47821e+06	1.74796e+06	943417	526494	1.57125e+06	1.32633e+06	1.55297e+06	1.48218e+06
K01785	1.49292e+06	1.3013e+06	1.15266e+06	2.23975e+06	1.23992e+06	1.15844e+06	1.3979e+06	1.16181e+06
K01786	708753	872131	495483	35936.6	291874	307585	270174	258348
K01787	212461	150921	374455	735145	90897.5	34066.1	55115.4	130201
K01788	387442	172635	244933	329474	280347	221911	265267	237464
K01790	1.19168e+06	1.66395e+06	1.20989e+06	2.11843e+06	1.11002e+06	1.08345e+06	1.11891e+06	1.12211e+06
K01791	1539.58	345395	579892	465523	590033	361809	689476	997614
K01792	21887.3	2514.87	4314	408.75	794.497	582.668	1573.5	895.373
K01802	216340	195892	431542	1.13961e+06	225703	164375	206751	193404
K01803	1.27402e+06	1.22259e+06	1.59718e+06	770938	919125	755252	740801	944668
K01804	727385	433065	450940	819326	290383	238956	299573	471167
K01805	154709	205930	451616	776869	16635.1	23114.1	40545.8	41516.3
K01807	11333.4	3968.63	47821.9	114207	6725	15854.4	36094.5	17028.4
K01808	1.202e+06	1.02131e+06	918250	1.12674e+06	1.28722e+06	1.0662e+06	1.26985e+06	902118
K01809	184016	158507	264856	200827	454011	342909	473304	332709
K01810	1.15266e+06	1042.14	1.23225e+06	1.04213e+06	892732	858612	878348	880897
K01811	219086	73437.6	558644	830229	346384	893889	922250	914069
K01812	510997	600210	1.26281e+06	1.1556e+06	241638	235608	249310	231998
K01813	438003	223853	480731	942273	156246	110837	198660	139151
K01814	1957.33	909566	915267	932146	560859	668600	634390	363961
K01815	666938	795673	1240.04	1.25509e+06	201220	206751	261361	218644
K01816	10396.6	19750.1	18545.3	67740.5	2271.38	794.375	806.75	2247.25
K01817	320245	354.523	388181	667536	350731	327535	359200	490869
K01818	203617	169067	148924	378540	201761	156246	225703	259546
K01819	21.92	3644.38	3968.63	408.75	1248.19	697.375	305	2118.77
K01821	11775.3	80936.6	12637.6	408.75	1477.02	647.125	1501.45	1782.34
K01823	4874.63	6526.5	3818.38	28459.4	1262.93	755.938	1276.75	1707.04
K01834	551177	511643	1.47821e+06	1.98656e+06	2.90725e+06	2.90725e+06	2.99231e+06	2.72659e+06
K01835	979742	1405.81	1.40955e+06	997614	4036.38	16872.6	5577.63	1301.33
K01838	80936.6	270723	105247	408.75	28674.9	47821.9	119002	80709.6
K01839	632636	576405	353117	299542	448088	343471	362474	309249
K01840	293269	151501	404000	39540.3	1.25509e+06	1.25509e+06	1.32633e+06	1.37746e+06
K01841	5869.88	5883.75	2.43131e-06	200712	11762.1	41516.3	128784	3130.13
K01843	10312.8	62644.1	833.375	122192	24623.5	56403.9	18999.9	72422.8
K01844	9294.38	9508.5	16872.6	408.75	655.345	19588.5	1031.32	762.625
K01845	389453	200827	132785	251274	196681	181655	151501	269053
K01846	21.92	2.22283e-06	2606.2	408.75	746.313	505.75	803.25	982.567
K01847	175021	73640.6	110837	408.75	220621	114294	187079	276054
K01848	204458	2.22283e-06	8.97628	408.75	9267.63	382.125	31.745	21918.1
K01849	218644	2.71378	21758.5	408.75	9267.63	382.125	31.745	21918.1
K01854	620756	811076	514972	425075	436780	466543	466192	507112
K01858	47714.4	115872	218988	382753	35651.1	7084.38	32704.6	33814.4
K01866	1.09727e+06	1.22676e+06	1.73022e+06	47600.4	848541	801875	864575	750514
K01867	1.171e+06	1155.29	1.195e+06	1.04148e+06	852486	822655	864575	769440
K01868	537504	516343	458103	366489	895650	869854	898551	871019
K01869	222811	164933	360874	829205	833606	801875	851963	729212
K01870	66090	128784	147316	199084	842326	801875	851963	750514
K01872	520486	446215	221.385	261883	618871	566474	586472	623691
K01873	96811.5	164499	135386	273547	860025	848799	872832	771530
K01874	568244	966717	492942	406330	769440	665805	794032	729212
K01875	943943	1.47004e+06	1.57125e+06	899941	858311	825435	876723	765953
K01876	1.51081e+06	1.72549e+06	1.20078e+06	658365	957246	968567	997614	836035
K01878	184642	11775.3	6473.75	220621	33342.6	17798.3	7699.82	26418.1
K01879	111060	1313.44	1127.01	408.75	32824	17608	1707.04	26751.6
K01880	497429	707581	708753	264856	483378	547420	606521	438003
K01881	1.05742e+06	1.171e+06	1.5833e+06	1.09198e+06	940171	966717	975678	834096
K01883	1.01299e+06	1.0405e+06	598.426	844588	830819	801875	841020	763185
K01885	1.22676e+06	1.04941e+06	1.17568e+06	880897	982860	930312	1.00208e+06	538859
K01886	1.08562e+06	797215	671191	319173	579892	471167	491187	550900
K01887	972544	927351	793.384	409210	674370	838435	738617	608222
K01889	871019	865907	522.183	44646.4	858612	832931	872131	763185
K01890	634390	363393	335184	278030	827749	801875	836241	729212
K01892	1.29878e+06	1.19168e+06	1.02049e+06	46225.1	851441	828040	870436	763185
K01893	872832	1.09198e+06	1.61839e+06	1.20078e+06	531840	510997	578104	464073
K01894	1003.28	8701	5158.88	408.75	919.525	1114.31	662.125	356.855
K01895	156674	125178	238026	408.75	101801	200066	185957	62886.8
K01897	719736	525733	666938	828040	1.14794e+06	975416	1.18446e+06	1.04213e+06
K01902	26061.3	52231.6	29962	94249.5	83588.1	25834	10603	7611.13
K01903	61583.1	102726	62886.8	432026	82611.6	25834	10603	7611.13
K01905	26814.7	353.563	98531.9	408.75	1880.14	701.196	838.25	2016.37
K01906	197275	21372.1	801.625	408.75	435.25	315.734	647.125	21758.5
K01910	1459	19346.4	50533.6	408.75	1805.83	1877.55	1163.27	23965.9
K01911	46225.1	105247	22088.6	223381	85640.1	13998.4	9667.88	32582.7
K01912	263731	255129	337.074	571854	643646	543818	692711	912943
K01914	545819	647517	460741	379313	386577	469405	526494	423371
K01915	625176	1.195e+06	812201	35787.2	1.96584e+06	2.12522e+06	2.30726e+06	2.05312e+06
K01916	7707.13	6382.5	2802.11	182166	894.255	679.079	6609.5	1606.75
K01918	735145	1.09727e+06	530420	41160.4	299940	306169	265418	268409
K01919	8701	16040	39540.3	130201	1794.63	2173.13	9437.07	2304.8
K01920	21.92	1423.62	320.375	408.75	321.563	264	4094.63	504.5
K01921	978013	1.00698e+06	875806	827457	946859	902118	939042	833116
K01922	20032.4	12950.3	457.063	408.75	703.25	743.625	762.625	1539.58
K01923	770938	978013	748038	534164	729989	655349	731517	521442
K01924	659565	755252	791968	547929	780497	748038	824368	696603
K01925	774988	575.53	656313	261672	927351	946859	970651	795673
K01926	1834.19	764977	540.403	1.44917e+06	414404	303246	421909	387369
K01928	934842	761850	795673	591924	850592	662231	906837	807522
K01929	746450	490.568	403.935	623330	876723	876723	889996	856391
K01933	830229	817321	420.855	374455	656313	597996	530420	627321
K01934	1921.04	496867	328.456	485804	658965	652338	726093	826502
K01935	408416	297652	275320	40162.5	188520	187253	212045	261672
K01937	1686.37	852486	1.0405e+06	584176	795673	753060	819326	644949
K01938	959953	914069	772123	739141	660057	551177	605868	643646
K01939	1.5833e+06	1.50774e+06	1.71806e+06	1.03336e+06	972544	1.14579e+06	1.06214e+06	797215
K01940	1.82923e+06	1.5833e+06	1.70846e+06	1.57335e+06	633337	872131	672333	516343
K01941	22948.3	114120	32704.6	408.75	3526.13	11488.1	14471.4	1240.62
K01945	630489	627321	493.295	717521	819712	773555	663427	717521
K01950	711184	611819	694528	719424	631015	581476	528904	605868
K01951	1.31698e+06	1081.44	1.171e+06	1.19168e+06	968567	949208	969265	991810
K01952	172635	279339	249696	291874	920879	954516	908140	783238
K01953	839302	1.16181e+06	968567	528215	1.03336e+06	1.1556e+06	1.19584e+06	975416
K01955	87841.5	243754	122687	344897	1.24782e+06	1.22676e+06	1.3645e+06	1.2149e+06
K01956	809040	880897	446.986	578640	644154	638897	625176	628491
K01958	3430.75	1.55878	9553	408.75	8532.88	4157.75	3187.75	68221.5
K01959	21.92	2.22283e-06	1634.94	408.75	1.27503	2.01434e-06	448.75	1.59738e-06
K01960	410074	207.594	651.99	1.61558e+06	115698	62419.4	149564	154921
K01961	869854	528215	720778	1.171e+06	1.50774e+06	1.48218e+06	1.47004e+06	1.79189e+06
K01962	1610.54	786645	410724	208619	117607	203879	174059	5108.88
K01963	514972	536.004	471167	225703	323971	467846	363961	299542
K01966	95890	169971	95348.8	404917	18178.5	5120.81	2902.88	20857.3
K01971	1747.88	2.22283e-06	2.43131e-06	408.75	6438.25	41160.4	18045.5	9450.5
K01972	210662	410724	184.625	1.02049e+06	975678	906837	943417	997013
K01974	21.92	504.5	2.43131e-06	408.75	365.695	445.868	147.246	2.53503
K01975	3870.88	1.81253	2.21253	408.75	4356.75	31919.8	16399	1109.61
K01989	734730	812201	376.568	408.75	939042	1.04148e+06	895650	1.26783e+06
K01990	6.63071e+06	6.63071e+06	5.00108e+06	5.00108e+06	3.5079e+06	3.32324e+06	3.5079e+06	3.23701e+06
K01991	469798	163998	323008	795673	226863	204458	223853	325547
K01992	2.99231e+06	4.93292e+06	2.30726e+06	3.5079e+06	1.6874e+06	1.79189e+06	1.73022e+06	1.71806e+06
K01993	294130	229.966	398351	952434	283908	205450	227958	247816
K01995	711589	542431	391607	312383	421909	528904	350731	297652
K01996	665805	485804	511643	348044	416811	523228	349058	292478
K01997	542431	286812	239.571	166210	495483	627924	427106	503621
K01998	538169	275221	305036	197275	444129	596200	397369	471928
K01999	415436	219514	181.966	244933	465195	666266	387369	933776
K02000	36709.1	59606.1	444129	262773	3956.75	4068.06	2936.46	18518
K02001	171095	64.6688	647517	550900	5291.63	5603	17187.6	27274.9
K02002	1127.01	71250	161516	616112	4660.63	5577.63	16335.5	27274.9
K02003	7.94059e+06	7.94059e+06	6.63071e+06	9.82658e+06	6.63071e+06	5.00108e+06	5.00108e+06	7.94059e+06
K02004	4.77145e+06	5.00108e+06	4.93292e+06	3.32324e+06	4.77145e+06	4.77145e+06	4.77145e+06	4.77145e+06
K02005	1.16181e+06	834.213	791.03	2.72659e+06	593080	1.03336e+06	1.06697e+06	1.1466e+06
K02006	404000	117607	45047.1	296866	3.23701e+06	2.82772e+06	2.77761e+06	3.12422e+06
K02007	1423.62	112390	43019.2	288827	229753	141744	201761	231079
K02008	75464	97425.5	40545.8	408.75	2.11843e+06	1.9795e+06	1.98656e+06	1.73022e+06
K02009	21.92	2.22283e-06	21.4575	408.75	31765.2	6657.5	9294.38	85640.1
K02010	1063.19	140394	139682	329782	126198	152240	132232	135386
K02011	21949	66.215	118563	408.75	164499	191643	193929	211119
K02012	20302.3	59.0563	158908	408.75	238026	202538	210662	278138
K02013	2504.98	1.23225e+06	834096	807522	1.70446e+06	1.57335e+06	1.57614e+06	1.68347e+06
K02014	1598.5	440878	677051	970651	1.5833e+06	907550	949208	1.60267e+06
K02015	1.35483e+06	1.2149e+06	695159	559759	2.22018e+06	1.93046e+06	1.80878e+06	1.74796e+06
K02016	1.23225e+06	1.16272e+06	933776	604156	1.88108e+06	1.63083e+06	1.62193e+06	1.9795e+06
K02017	315303	353117	253089	408.75	3836	18696.1	1150.77	822.5
K02018	708309	531344	390140	184016	749311	607912	386924	401099
K02019	14834.8	29112.5	1105.06	99521.1	23409.8	4307.75	6488.25	24623.5
K02020	261883	206751	251274	408.75	326070	298694	263731	247186
K02022	24301.9	6539.38	1383.54	408.75	24989.2	61926.6	44070.1	6872.25
K02024	21.92	464.25	535.125	408.75	8.11446e-06	0.108771	1.18041e-06	603
K02025	524758	1.13961e+06	590997	330482	5.00108e+06	6.63071e+06	6.63071e+06	6.63071e+06
K02026	813235	844588	826502	33342.6	4.93292e+06	4.93292e+06	4.93292e+06	5.00108e+06
K02027	928550	832931	787511	316776	3.60352e+06	4.01694e+06	3.60352e+06	4.01694e+06
K02028	790576	1.39087e+06	556.038	433065	1.57335e+06	1.45753e+06	1.56055e+06	1.93046e+06
K02029	895650	772.238	838435	333264	1.43497e+06	1.18446e+06	1.18197e+06	1.39087e+06
K02030	2684.33	1.25853e+06	991810	30758.2	2.36905e+06	2.34896e+06	2.49241e+06	2.44856e+06
K02031	78925.3	67740.5	93087.1	408.75	1.62193e+06	1.63919e+06	1.49292e+06	1.98656e+06
K02032	82270.9	67290.9	88880	408.75	1.63083e+06	1.57614e+06	1.43497e+06	2.0249e+06
K02033	261672	266400	141149	357314	1.77415e+06	1.6771e+06	1.5328e+06	2.09803e+06
K02034	344225	298694	97.2338	140753	1.72549e+06	1.65735e+06	1.46727e+06	2.04487e+06
K02035	228035	382393	239148	227775	1.9795e+06	1.90364e+06	1.90364e+06	2.0407e+06
K02036	1.01375e+06	1.18197e+06	972544	867885	545819	845973	627622	584693
K02037	865907	672333	616112	250821	481437	635822	528215	776869
K02038	781561	819326	608532	516343	529796	738879	633337	787511
K02039	751265	688722	493.86	961496	501957	720778	622638	470445
K02040	1.19375e+06	933776	831408	885214	953638	1.11002e+06	1.07668e+06	966717
K02041	42796	165216	56.7813	408.75	6120	20934.8	16845.1	8532.88
K02042	95090.9	249938	48320.3	408.75	42796	141472	136221	16872.6
K02043	21.92	570.375	429	408.75	2.43131e-06	2.01434e-06	4.26571e-06	0.166273
K02044	31354.3	119111	38529.7	408.75	6266.75	61583.1	16845.1	8510.69
K02045	207901	545230	251660	310792	41860.6	179880	98165	106266
K02046	167020	459343	247186	408.75	45240	184016	101286	107009
K02047	155907	488333	249310	408.75	44593.7	181075	99351.8	104133
K02048	185957	459912	217517	408.75	47583.6	184642	101699	107588
K02049	312035	242359	126323	408.75	1.48218e+06	1.39087e+06	1.28394e+06	1.3645e+06
K02050	502642	344897	307585	408.75	1.49292e+06	1.61558e+06	1.45753e+06	1.46727e+06
K02051	1374.6	359447	278138	408.75	1.40955e+06	1.34958e+06	1.20139e+06	1.03731e+06
K02052	8248.25	10162.3	11293.9	408.75	2048.81	1837.22	2481.55	10284
K02053	6120	6120	10312.8	408.75	3700.88	3106.13	3870.88	18999.9
K02054	7842	3783	26992.3	408.75	1905.19	1814.2	2481.55	10238
K02055	5669.5	5927.88	7.95878	408.75	1885.57	1814.2	2455.37	10081.9
K02056	1210.23	341675	309046	305390	952434	961167	930312	1.37118e+06
K02057	686237	759812	658365	454011	2.17312e+06	2.27085e+06	2.24822e+06	2.90725e+06
K02058	54112.9	218644	66344.6	219514	335772	404917	385396	280347
K02062	21.92	188	2.43131e-06	408.75	228.438	207.672	5.21816	415.553
K02063	21.92	2514.87	361.875	408.75	411.688	240.625	5.21816	415.553
K02064	21.92	2.22283e-06	0.390028	408.75	411.688	240.625	5.21816	415.553
K02065	374157	191347	156166	577169	174059	93468	114820	143030
K02066	388181	407484	1.18104e+06	1.03158e+06	174447	141149	115159	143427
K02067	240285	78347.6	38049.4	201477	25101.1	14720.9	5989.06	22893.1
K02068	19265	110578	94090.5	567656	2845.13	5108.88	17243.6	9193.75
K02069	8034.63	22807	10347.6	195493	8731.38	11488.1	32081	31981.6
K02071	1212.87	153278	168805	207901	388181	290383	341675	340142
K02072	410724	353980	385396	358335	384588	274745	322598	339827
K02073	805036	187499	159441	408.75	492492	284710	326354	439335
K02074	4208.63	282.625	3378.13	408.75	970.124	1975.38	1977.75	4192.75
K02075	21.92	1138.08	2.43131e-06	408.75	964.078	1965.11	1977.75	4157.75
K02077	35249.6	6645.63	44593.7	408.75	3908.75	14687	7561.88	4930.63
K02078	4.01694e+06	2.70209e+06	4.01694e+06	4.77145e+06	1.82923e+06	2.01063e+06	1.88108e+06	1.99529e+06
K02080	21.92	189.625	797.25	408.75	197.979	289.203	119.704	194.786
K02081	9240.88	10347.6	20074.8	66689	27801.6	4134	20785.1	18481.3
K02082	21.92	16999	66160.6	408.75	1029.74	619.75	2173.13	1769.09
K02083	9015.88	16.3613	15753.5	297345	1368.67	1347.01	1291.18	5395.88
K02086	21.92	405.313	2.43131e-06	408.75	774.625	1063.19	3227.88	2382.06
K02099	21.92	1668.43	2.43131e-06	408.75	539274	627321	576405	1.02492e+06
K02100	310792	0.873779	411	408.75	7836	161.897	4.26571e-06	19.285
K02103	1880.14	223381	199084	408.75	145079	164375	199392	173527
K02106	5114.13	7252.63	10055.5	408.75	374.75	297.938	48.3507	307.5
K02108	1.29052e+06	1.04725e+06	856391	288427	949208	944668	932146	1.08562e+06
K02109	748038	1.1901e+06	957246	826502	969265	1.09198e+06	1.02954e+06	1.07049e+06
K02110	2.4673e+06	2.40807e+06	1.64875e+06	1.99529e+06	1.08722e+06	1.26783e+06	1.14126e+06	1.18104e+06
K02111	2606.2	1.79189e+06	1.63083e+06	43563.4	916034	920879	923152	1.06697e+06
K02112	1.3979e+06	2.09803e+06	1.61558e+06	912718	1.1122e+06	1.23588e+06	1.13914e+06	1.18728e+06
K02113	1.21195e+06	1.30969e+06	920879	37902.8	911355	942273	918250	1.08345e+06
K02114	1.70846e+06	1.63919e+06	654.949	777284	1.11327e+06	1.23225e+06	1.1365e+06	1.18728e+06
K02115	920879	1.29052e+06	899941	611819	1.11891e+06	1.23588e+06	1.13914e+06	1.19168e+06
K02116	21.92	82007.1	1155.29	408.75	2967.13	23986	1634.75	1343.69
K02117	227958	187.148	345222	402433	390140	314366	450142	493848
K02118	590033	584693	1.24782e+06	841020	479217	464073	543628	530420
K02119	315808	346384	342909	31419.6	305036	249938	298915	336692
K02120	714427	546430	719424	850592	449581	458103	536385	494907
K02121	220969	217517	228978	426436	410981	312035	422970	497429
K02122	480731	540185	428742	396171	371313	356665	392078	353980
K02123	149564	105607	96433.6	148004	469405	405180	516343	505716
K02124	503621	560859	427367	454664	479217	464867	543628	529796
K02160	249938	227415	286812	92296.6	308727	325197	337886	509718
K02167	21.92	512.25	2.43131e-06	408.75	1.64089e-05	83.65	1.91037e-05	194.786
K02168	1933.75	237.921	599.375	408.75	439.125	271.884	18.8975	603
K02169	26688.4	66160.6	44646.4	153509	12222.1	23580.9	34066.1	40686.5
K02170	21.92	750.59	580.875	408.75	206.938	207.672	0.919404	415.553
K02171	385396	419561	185289	698991	0	2.01434e-06	1.18041e-06	0
K02172	115698	338416	73640.6	386577	0	2.01434e-06	1.18041e-06	0
K02173	47600.4	40215.5	2.43131e-06	408.75	4524.75	4880.75	10312.8	1043.78
K02182	7806	9830.63	2.43131e-06	408.75	6.69702e-06	0.873779	8.94839e-06	1.4465e-05
K02188	683189	436780	409210	440464	401099	349058	330965	526494
K02189	475121	278138	155460	408.75	319173	312383	276054	376445
K02190	335772	54112.9	31419.6	408.75	361497	213100	239148	442635
K02191	21.92	2.22283e-06	1634.94	408.75	14627.9	654.949	2024.3	23310.5
K02193	3249.04	8780.63	859	408.75	2020.23	1067.28	5158.88	476.125
K02194	880.444	6757.13	391.938	408.75	21024.1	1471.11	6314.88	655.345
K02195	877.862	9168	8701	408.75	2367.75	1405.81	6266.75	603
K02197	1772.75	8532.88	1298.64	408.75	20814.3	1471.11	6284	655.345
K02198	2814.38	8573.13	954.587	408.75	25537.2	2153.65	7072.38	762.625
K02199	21.92	835.5	2.43131e-06	408.75	863.463	919.525	288.75	561.063
K02201	21.92	2.22283e-06	2388.63	408.75	90.08	2.01434e-06	448.75	1.59738e-06
K02203	135386	539274	128.03	309249	312383	557159	366489	392078
K02217	391169	146.868	1.42532e+06	794032	254322	207901	271136	269494
K02221	4880.75	10108.4	12435.1	81870.6	5534.5	19588.5	3286.5	1968.32
K02224	309046	336692	432026	515930	1.3645e+06	1.2806e+06	1.11002e+06	1.50442e+06
K02226	656313	644949	767714	464867	349629	471928	409210	296154
K02227	729212	401738	456673	696603	412853	439335	368650	531840
K02230	15819.8	12222.1	23873.5	408.75	5323.88	8367.88	11704.9	130918
K02231	899941	464867	671038	599824	1.16735e+06	1.27402e+06	1.05742e+06	1.54229e+06
K02232	360874	503621	424048	508072	404628	427881	345395	527401
K02233	328305	385396	202538	197878	424048	462253	378019	565090
K02236	6473.75	2955.04	862	249938	1146.25	881.202	1166.77	5334.38
K02237	431542	285815	244267	408.75	338416	397003	297652	372718
K02238	538859	402433	344225	172635	1.14126e+06	1.04213e+06	1.03158e+06	1.04725e+06
K02240	21.92	183.25	2.43131e-06	113510	1087.57	1236.44	6757.13	2558.38
K02241	21.92	2.22283e-06	99690.4	408.75	821.5	4660.63	2297.17	860.5
K02242	21.92	417.063	2.43131e-06	408.75	657.625	553.063	305	1539.58
K02243	21.92	271.884	330.875	408.75	1081.1	1236.44	6707.31	2558.38
K02244	1606.75	2.22283e-06	2.43131e-06	93468	520.063	513.75	57.9563	1431.96
K02245	21.92	2.22283e-06	854.438	408.75	1081.1	1236.44	6707.31	2558.38
K02278	168805	413630	163998	408.75	59436.4	114120	126323	181911
K02279	3268	13798.9	98165	408.75	20074.8	73437.6	26061.3	11546.5
K02282	2408.63	7561.88	1691.88	408.75	15675.1	1441.81	1150.77	327.125
K02283	244031	698991	357314	70483.6	374157	908729	509116	379313
K02291	25659.7	5669.5	3836	408.75	462.875	8573.13	176.089	92.675
K02299	21.92	450.625	525	408.75	261.884	240.625	0.919404	504.5
K02301	21.92	0.0800208	2.43131e-06	408.75	619.75	9015.88	4409.5	762.625
K02302	22807	151334	33342.6	408.75	22088.6	215331	107364	2208.28
K02303	21.92	2.22283e-06	1661.88	408.75	196.473	7488.13	603.688	0.166273
K02304	1051.44	46460	17846.8	294448	686237	526114	399779	1.20353e+06
K02313	644949	813235	617483	781561	875806	751265	751265	650143
K02314	577169	514125	425.79	35375.1	1.08207e+06	940171	976313	912718
K02315	2.77761e+06	3.32324e+06	2.4673e+06	1.42825e+06	962875	1.25213e+06	1.04725e+06	1.0405e+06
K02316	852486	588529	673209	671191	746450	724692	821787	696603
K02317	21.92	535.125	2.43131e-06	408.75	1.59738e-06	2.01434e-06	1.18041e-06	0.166273
K02319	21.92	2.22283e-06	6609.5	408.75	317.75	2.01434e-06	982.567	6.28006e-06
K02322	21.92	2.22283e-06	2189.12	408.75	90.08	2.01434e-06	448.75	1.59738e-06
K02323	21.92	2.22283e-06	919.525	408.75	90.08	2.01434e-06	448.75	1.59738e-06
K02334	300513	208895	257160	408.75	212045	195493	206089	197275
K02335	466543	332154	224891	408.75	872131	844588	828040	729212
K02337	118137	150148	48572.8	235264	856391	660057	722204	817321
K02338	777284	895046	1.47004e+06	1.32942e+06	660713	659565	671191	665805
K02340	700310	492942	292.574	749311	504955	490491	485804	428742
K02341	378019	578640	350201	318823	668311	663427	685637	671191
K02342	485804	458785	1.20353e+06	650143	336692	262274	350201	261361
K02343	1781.16	845973	568244	330161	622638	531344	617483	642152
K02346	2164.55	1.90364e+06	424.688	978013	712837	633337	650143	978013
K02348	21.92	631.625	4541.38	408.75	808.5	733	1195.62	10623.3
K02355	578640	637526	349.225	361208	1.70846e+06	1.59718e+06	1.70846e+06	1.50774e+06
K02356	1.6771e+06	1.26783e+06	1.72549e+06	1.18104e+06	880897	850592	942273	809040
K02357	1.03014e+06	1.06697e+06	1163.66	48320.3	796530	801875	751531	717521
K02358	2.36905e+06	2.23975e+06	2.40807e+06	1.55297e+06	878348	943943	826502	927351
K02361	52368.3	126198	62.6175	401738	34482.2	6772.5	14988.1	30758.2
K02362	21.92	856.75	2.43131e-06	408.75	2.01434e-06	0.108771	1.18041e-06	0.166273
K02363	21.92	2130.33	1539.58	62886.8	1.86868e-05	6.25128	1.48115e-05	415.553
K02371	856391	735145	207.594	31044.1	427106	371313	356888	283908
K02372	2189.12	796530	659565	380668	531344	517807	471167	828040
K02377	215268	322598	382753	229753	160534	123639	168936	244933
K02379	139151	38529.7	157546	408.75	21887.3	16794.5	18347.5	98165
K02380	2625.5	766.625	2.43131e-06	408.75	2464.5	465.75	119.704	356.855
K02381	21.92	1.27503	180.5	408.75	3.84875e-06	2.01434e-06	1.18041e-06	1.59738e-06
K02385	77982.1	108194	215331	408.75	43563.4	57593.3	38049.4	6165.88
K02386	21.92	657.875	2.43131e-06	408.75	1048.43	183.25	0.195024	194.786
K02387	23289	280130	155907	408.75	95219.8	217119	70483.6	6645.63
K02388	46837.8	180.129	109548	408.75	112083	218644	71774.8	6725
K02389	38207.2	149.051	151175	408.75	91747.9	209159	65897.8	6513.38
K02390	34066.1	145.245	118642	408.75	109548	211119	65483.4	6539.38
K02392	84784.3	605868	175755	408.75	240285	377519	242719	74522.3
K02393	21.92	0.511279	2.43131e-06	408.75	12637.6	297.938	0.919404	277.75
K02394	21.92	2.22283e-06	283.125	80292.3	13479.9	8019.88	5.21816	327.125
K02395	14312.4	235608	6841	408.75	12137.5	125616	31562.5	6757.13
K02396	82122.4	587411	165216	408.75	119755	303840	196681	31818.3
K02397	33087.9	269865	131474	408.75	10582.8	128008	28280.9	1822.57
K02398	68367.9	460741	162265	408.75	11546.5	122192	28280.9	5418.75
K02399	21.92	801.625	774.625	408.75	1.38748e-05	83.65	1.48115e-05	44.265
K02400	9423.63	135386	89148.8	408.75	80407.8	190876	41860.6	6473.75
K02401	9066.13	201220	12057.4	408.75	37976.1	105711	8690.63	5307.75
K02404	954.587	168105	27919.5	408.75	49331.4	118563	25659.7	1593.72
K02405	34958.6	278592	94.91	408.75	140394	236334	127659	7102.25
K02406	147316	1.14579e+06	100820	408.75	379313	1.08207e+06	378540	140033
K02407	41160.4	400483	112710	92963.3	90465.4	236076	163998	26751.6
K02408	65036.1	195.696	171095	28751.5	95219.8	217119	70483.6	6645.63
K02409	972.895	214532	119755	408.75	73360.3	201477	53050.6	1961.89
K02410	1037.93	269053	125616	269053	95219.8	217119	70483.6	6645.63
K02411	16188.8	240285	55.1113	408.75	11636.5	2388.63	2001.24	1031.32
K02412	63600.3	470445	104.024	308230	59142	119755	38089.3	6188.5
K02413	29843	244267	192936	408.75	19186	140526	40055.8	6284
K02414	1032.9	219374	33087.9	408.75	8861.63	117013	22725.1	1501.45
K02415	7203.38	4.43003	2.43131e-06	408.75	2775.94	8828.25	654.85	504.5
K02416	1011.24	218132	37693.5	85747.8	95219.8	217119	70483.6	6645.63
K02417	42225	208619	97425.5	408.75	108194	208895	87018.1	7078.38
K02418	10055.5	190991	154921	408.75	9140.38	134491	33814.4	6120
K02419	1013.02	228292	131752	408.75	95219.8	217119	70483.6	6645.63
K02420	27650.4	274745	42549.1	408.75	80176.9	190876	41860.6	6402.75
K02421	22893.1	237464	105815	408.75	37976.1	105711	8690.63	5307.75
K02422	1081.44	478369	176715	408.75	161516	269053	168105	31354.3
K02424	164252	181655	197878	408.75	2.43131e-06	2.01434e-06	1.18041e-06	0.166273
K02425	21.92	852.5	2.43131e-06	408.75	1.32846e-05	6.25128	1.48115e-05	44.265
K02426	175491	248071	205194	450142	54624.5	30090.5	48320.3	49057.6
K02427	21.92	1024.04	2065.13	408.75	2432.09	1179.22	6244.38	740.875
K02428	1.32942e+06	1.15844e+06	1.03158e+06	2.22018e+06	82270.9	76915.9	60595.5	49331.4
K02429	787511	216789	703964	50533.6	256540	160273	261672	284710
K02431	382393	142605	158507	371058	193404	104133	141744	219086
K02433	1383.54	599824	417988	362474	1.04148e+06	1.17568e+06	1.20564e+06	1.07668e+06
K02434	405180	397369	298915	249310	966717	1.10664e+06	1.09198e+06	1.0662e+06
K02435	597996	442635	474643	244031	693656	667237	644949	1.00208e+06
K02437	2024.3	347755	667536	1.11891e+06	138060	107476	95683.6	81533.3
K02438	605868	389453	201220	408.75	296154	450142	307051	353117
K02439	53050.6	167780	123941	408.75	8152.13	38069.4	16372.1	99351.8
K02440	222093	231250	160898	206319	124442	101090	83588.1	18903.5
K02441	21.92	311.813	1805.83	408.75	3307.5	9423.63	12079	1245.77
K02443	33431.9	114294	27650.4	408.75	169067	131752	192936	120613
K02444	21.92	1031.32	410.875	408.75	85855.4	26267.8	67740.5	159441
K02445	62419.4	22948.3	84309.1	408.75	4081.63	4208.63	10162.3	7403.75
K02446	21.92	845.414	303.625	408.75	2942.5	795.934	5669.5	23114.1
K02451	21.92	343.5	1571	408.75	1.18041e-06	2.01434e-06	1.18041e-06	1.48115e-05
K02452	21.92	2.22283e-06	369.25	408.75	5.86309e-06	0.108771	4.26571e-06	127.521
K02453	21.92	118.25	564.249	408.75	1731.14	11879.8	841.625	22807
K02454	21.92	415.105	199.5	408.75	1411.43	11232.4	1080.76	822.5
K02456	255583	2.22283e-06	2.43131e-06	408.75	1779.18	13012.6	1467.06	23663
K02459	21.92	2.22283e-06	762.625	408.75	6.28006e-06	0.873779	4.26571e-06	194.786
K02460	21.92	2.22283e-06	587.76	408.75	5.86309e-06	0.873779	4.26571e-06	194.786
K02461	21.92	557.125	2.43131e-06	408.75	6.28006e-06	0.108771	4.26571e-06	194.786
K02462	21.92	259.125	635.25	408.75	5.86309e-06	0.873779	4.26571e-06	194.786
K02467	21.92	261.884	2.43131e-06	408.75	1.59738e-06	2.01434e-06	1.18041e-06	0.166273
K02468	21.92	997.164	2.43131e-06	408.75	288	565.562	228.25	1061.34
K02469	236076	275789	189604	278138	1.46727e+06	1.49292e+06	1.51743e+06	1.35483e+06
K02470	1.19584e+06	1.63083e+06	1.04941e+06	383851	1.47004e+06	1.5328e+06	1.50442e+06	1.35093e+06
K02471	21.92	50.6075	2.43131e-06	408.75	23114.1	2247.25	1146.03	22374.5
K02472	30406.8	160898	317580	75464	24261.3	13620.9	40268.4	89148.8
K02473	9109.38	71774.8	84160	408.75	0	2.01434e-06	1.18041e-06	0
K02474	43563.4	40088.9	12320	408.75	18531.6	19957.1	27801.6	15819.8
K02477	3353.25	278030	2312.1	196681	102387	167780	158588	231250
K02478	21.92	1747.88	176.089	408.75	411.688	161.897	845.414	523.625
K02481	31818.3	41160.4	2.43131e-06	179880	101699	130918	146596	161516
K02483	4134	2486.34	31562.5	408.75	107588	148004	171652	123639
K02484	12222.1	53541	20491.5	89920.8	92879.1	84160	122687	206751
K02485	21.92	2.22283e-06	573	408.75	1.52285e-05	6.25128	1.48115e-05	194.786
K02492	367921	167020	94.315	408.75	187253	170571	126198	268281
K02493	621160	586472	514125	543818	734730	646558	711387	667536
K02494	21.92	2.22283e-06	519.125	408.75	261.884	240.625	5.21816	476.125
K02495	976313	702.142	1.02492e+06	872131	1.77867e+06	1.74796e+06	1.5833e+06	1.40955e+06
K02496	21.92	210.25	2.43131e-06	408.75	253.576	240.625	5.21816	476.125
K02498	21.92	1716.63	1087.57	408.75	278.063	240.625	18.8975	476.125
K02499	323971	100651	185481	408.75	9518	6600.69	12222.1	9100
K02500	982860	878348	1.43845e+06	668311	604156	831408	661230	487182
K02501	880897	765953	865907	1.09961e+06	598803	764977	658365	486610
K02502	419561	404000	185.744	193929	339015	436780	352602	316776
K02503	843633	749311	672333	338416	689476	740801	646558	669857
K02504	21.92	451.625	114.5	408.75	228.438	207.672	0.919404	415.553
K02505	21.92	207.125	246.688	408.75	325.063	356.125	18.8975	523.625
K02507	21.92	1.16378	147.625	408.75	557.261	394.625	224.813	561.063
K02517	124442	20458.3	51489.6	408.75	218132	98732.4	115872	212045
K02518	2.0249e+06	478.961	1.87209e+06	1.63919e+06	634390	604156	605386	499807
K02519	200066	319496	378019	601295	628491	622040	655349	644154
K02520	367476	467415	715238	705959	671762	623330	688722	575040
K02521	21.92	3236.63	2.43131e-06	28064.8	228.438	207.672	0.919404	415.553
K02523	227775	182166	401099	708753	93468	85855.4	104133	48446.5
K02526	21.92	258.75	162.625	408.75	16008.1	2831.63	5334.38	5965.13
K02527	212045	173.233	621.254	796530	85306.5	89079.8	108838	140951
K02528	991810	942273	836447	710470	757967	843633	822655	801340
K02529	2.30726e+06	2.82772e+06	1.13961e+06	1.6665e+06	4.01694e+06	3.73962e+06	4.01694e+06	3.73962e+06
K02530	21.92	2.22283e-06	2.43131e-06	104133	1383.54	1127.01	6572.38	2396.65
K02531	21.92	2.22283e-06	2.43131e-06	95683.6	439.125	336.662	40.9463	1334.37
K02532	175755	182.75	24872.1	408.75	13012.6	1067.28	4946.19	2671.25
K02533	21.92	1606.75	464.375	408.75	2297.17	12435.1	5262.88	834.213
K02535	245303	1926.75	631.625	408.75	150569	90790.5	112390	141472
K02536	278138	294448	415436	839302	157912	95477.1	122747	145499
K02548	219514	239148	330482	45308.9	253089	231998	235940	190761
K02549	17488.1	7855.5	1146.14	408.75	7203.38	743.625	755.938	953.67
K02550	21.92	136.563	97.9213	408.75	0	2.01434e-06	1.18041e-06	1.59738e-06
K02551	195892	141472	278592	417633	70677.8	35936.6	90262.1	54729
K02552	27136.4	8828.25	13503.9	408.75	511.813	570.125	692.125	603
K02553	21.92	3908.75	2.43131e-06	408.75	196.473	137.625	1.91037e-05	247.125
K02554	21.92	487.5	381.313	408.75	2.43131e-06	2.01434e-06	1.18041e-06	0.166273
K02556	13798.9	207901	18816.3	408.75	70483.6	95348.8	92879.1	6779.19
K02557	18120.6	164252	124442	408.75	199392	180885	153509	184016
K02558	65483.4	35936.6	43563.4	69551.6	3077.01	2766.38	1618.19	2285.24
K02563	879772	1.03336e+06	930312	751265	821787	780245	834566	729212
K02564	1.33062e+06	1.25509e+06	1.42825e+06	1.19584e+06	1.04213e+06	770189	953638	943943
K02565	21.92	793.88	487.5	73437.6	0.149397	6.25128	1.48115e-05	194.786
K02566	105607	190761	146596	270461	2936.46	2427.16	5989.06	7154.25
K02567	862.794	2.22283e-06	2.43131e-06	408.75	2118.77	1276.75	762.625	327.125
K02568	21.92	2388.63	7561.88	408.75	290.578	346	147.246	92.675
K02569	21.92	1099.3	2.43131e-06	408.75	1943.33	1059.5	598.901	277.75
K02570	21.92	7038.63	1.78628	408.75	1304.02	485.625	662.125	194.786
K02573	4952.38	23332	14.71	408.75	2101.38	1276.75	762.625	327.125
K02574	2065.13	22126.4	17534.6	408.75	15854.4	16372.1	13271.6	153278
K02575	2653.13	1699.84	387.375	69093	10347.6	757.625	904.164	838.25
K02584	994.479	6473.75	3172.13	408.75	1323.19	9066.13	243.875	92.675
K02585	21.92	2.22283e-06	1291.18	408.75	725.5	1013.02	1661.75	681.5
K02587	68988	29493.1	11333.4	408.75	803.25	1394.59	1890.91	928.945
K02588	1146.03	148924	84784.3	339015	242539	163998	176715	345395
K02598	3509.5	36094.5	1459	248071	31562.5	48183.6	82611.6	200537
K02600	858311	738617	1.03336e+06	780245	825435	780245	841020	689099
K02601	864575	872832	749764	380294	943680	923152	1.03521e+06	885214
K02609	21.92	271	2.43131e-06	408.75	5.44612e-06	0.108771	4.26571e-06	19.285
K02610	21.92	1661.88	2.43131e-06	408.75	5.44612e-06	0.108771	4.26571e-06	19.285
K02611	21.92	1.10753	2.43131e-06	408.75	5.44612e-06	0.108771	4.26571e-06	19.285
K02612	21.92	603.5	2.43131e-06	408.75	5.44612e-06	0.108771	4.26571e-06	19.285
K02613	21.92	1163.66	2.43131e-06	408.75	5.44612e-06	0.108771	4.26571e-06	19.285
K02614	5603	11538	68988	408.75	68776.3	123941	141472	175021
K02616	21.92	1417.93	2.43131e-06	408.75	5.02916e-06	0.108771	4.26571e-06	2.53503
K02617	21.92	0.407529	2.43131e-06	408.75	1.59738e-06	2.01434e-06	1.18041e-06	0.166273
K02618	21.92	781.125	2.43131e-06	408.75	5.02916e-06	0.108771	4.26571e-06	2.53503
K02619	160534	97.9213	274745	678877	42225	23663	37902.8	45109.1
K02621	17749.8	2.22283e-06	54112.9	408.75	96433.6	41681.6	119204	66252.6
K02622	43285.3	41608.5	75464	33986.2	96811.5	41681.6	119204	66252.6
K02626	965.943	18999.9	18347.5	408.75	377.034	289.203	755.938	1.4465e-05
K02647	739141	916034	650143	268507	1.03014e+06	1.2149e+06	987387	1.14126e+06
K02650	6539.38	48572.8	41754.8	408.75	3106.13	53050.6	9109.38	2133.66
K02651	21.92	39967.9	2.43131e-06	27483	3818.38	5927.88	12320	11879.8
K02652	249310	167490	87356.3	408.75	80709.6	170099	48572.8	7855.5
K02653	1232.71	333264	101090	408.75	124274	231079	202538	122747
K02654	200537	593971	341675	408.75	914069	1.43497e+06	1.08562e+06	988971
K02662	4940	148779	90790.5	408.75	6526.5	102554	20900.4	1665.91
K02669	249696	352052	195892	59436.4	198660	315808	207152	169971
K02679	21.92	1688.53	2.43131e-06	142817	228.438	207.672	0.919404	356.855
K02680	21.92	498.125	2.43131e-06	125616	208.25	207.672	0.919404	415.553
K02681	21.92	2.22283e-06	1.88003	408.75	3.43178e-06	2.01434e-06	4.26571e-06	0.166273
K02682	21.92	737.5	2.43131e-06	408.75	228.438	207.672	0.919404	415.553
K02683	21.92	2.22283e-06	5794.13	408.75	90.08	2.01434e-06	448.75	1.59738e-06
K02686	21.92	6609.5	1.20378	408.75	828.125	919.525	278.375	561.063
K02687	909566	920879	843633	833116	658965	673209	523228	446215
K02688	21.92	465.75	73.73	64219.6	1634.75	585.938	772.238	4007.13
K02744	1537	51863.4	102554	408.75	34066.1	3818.38	24210.9	30516.6
K02745	21.92	33087.9	84570.1	408.75	1042.14	693	2155.55	10347.6
K02746	21.92	23409.8	78347.6	408.75	1477.02	843.679	2364.49	17187.6
K02747	21.92	26175.3	70677.8	408.75	981.795	681.063	2221.3	10396.6
K02752	21.92	162.522	2.43131e-06	408.75	0	2.01434e-06	1.18041e-06	0
K02753	21.92	162.522	2.43131e-06	408.75	6.28006e-06	137.625	1.48115e-05	2.53503
K02755	302738	227958	130918	186715	1.91037e-05	346	1.91037e-05	1.48115e-05
K02756	302738	227958	128082	186715	1.91037e-05	324.25	4.26571e-06	1.59919e-05
K02757	302738	227958	128082	186715	550387	304629	415436	922250
K02759	233485	352602	21.92	228978	146920	133698	152798	70483.6
K02760	83588.1	56862.1	1037.99	281663	187499	201220	284710	117451
K02761	190991	244933	4208.63	227958	235608	124442	325197	110837
K02763	161133	260979	201477	408.75	3.43178e-06	0.873779	147.246	127.521
K02764	161133	260979	201477	408.75	0	2.01434e-06	1.18041e-06	0
K02765	161133	260979	201477	408.75	138790	147316	165075	226432
K02768	88672.9	226432	109099	408.75	21949	7403.75	17028.4	16635.1
K02769	126323	241379	119002	61048.4	1869.49	1587.89	1370.47	5764
K02770	1114.31	241638	104133	61048.4	376445	350731	338416	254098
K02773	335184	18.8975	2.43131e-06	26175.3	77253.9	46460	17534.6	9624.25
K02774	371313	63269.3	2.43131e-06	205450	98165	51714.4	20703.5	9789.75
K02775	1.13961e+06	321088	492492	1.03521e+06	130918	44593.7	83317.8	78347.6
K02777	617483	134981	115698	408.75	24872.1	7618.88	64379.1	9066.13
K02778	898.328	12796.4	14951.4	408.75	2.43131e-06	2.01434e-06	1.18041e-06	0.166273
K02779	898.328	12796.4	14951.4	408.75	1741.38	1347.01	1096.24	5994
K02781	314366	41966.4	31.745	226432	30928.7	6872.25	4094.63	4889.94
K02782	221468	9.65878	757.028	408.75	0.392528	403.093	218.938	2.53503
K02783	429973	43563.4	1853.59	408.75	37495.3	7842	9359.75	9294.38
K02784	1002.66	8034.63	2.43131e-06	408.75	420.855	317.5	18.8975	504.5
K02790	165459	45240	89920.8	408.75	1.18041e-06	0.108771	4.26571e-06	1.59738e-06
K02791	165459	45240	89920.8	408.75	8672.38	5408.25	8780.63	10521.8
K02793	424048	52368.3	28751.5	238765	236334	199084	217517	253089
K02794	765953	104133	88672.9	265267	394922	248834	446215	480066
K02795	605386	42225	53541	169971	308230	187079	339015	236076
K02796	35787.2	31419.6	51259.9	170571	343471	230762	342909	444129
K02798	151334	72314.3	23663	408.75	1688.53	3077.01	1791.97	1628.81
K02799	53599.1	30365.8	1140.91	408.75	1.59919e-05	324.25	4.26571e-06	1.48115e-05
K02800	53599.1	30365.8	1140.91	408.75	30516.6	4611.25	5493.88	9508.5
K02803	801875	543628	426771	408.75	2.01434e-06	0.108771	4.26571e-06	6.28006e-06
K02804	801875	543628	426771	408.75	161806	54112.9	78347.6	21079
K02805	3172.13	24989.2	3463.25	208895	28319.8	48572.8	42549.1	172803
K02806	1015.42	15675.1	6284	408.75	2065.13	16399	1834.19	3286.5
K02808	146596	50873.8	3989.88	86148.8	1.86868e-05	324.25	4.26571e-06	1.59919e-05
K02809	600017	73.4588	91206.8	211803	1.91037e-05	336.662	4.26571e-06	1.59919e-05
K02810	600017	73.4588	91206.8	211803	210662	50533.6	103832	246282
K02814	866.542	10238	2.43131e-06	408.75	655.345	647.125	0.919404	194.786
K02815	21.92	14988.1	2361.22	96120.9	659.875	677.125	5.21816	247.125
K02817	3378.13	2326.38	261.363	408.75	1.18041e-06	2.01434e-06	1.18041e-06	1.59738e-06
K02818	3378.13	2828.94	550.75	408.75	1.59738e-06	0.108771	1.18041e-06	1.59738e-06
K02819	3378.13	2828.94	550.75	408.75	984.637	2111.13	1074.01	5534.5
K02821	24779.1	50533.6	14471.4	408.75	6314.88	3956.75	2447.59	13798.9
K02822	35936.6	23.7975	8828.25	408.75	50873.8	7389	6872.25	20166.8
K02823	422970	418.236	593080	172803	694528	559759	643646	658365
K02824	1699.84	570048	440878	408.75	404917	348044	344897	257807
K02825	25801.5	14568.8	7855.5	131752	34221.6	18347.5	3802.88	1980.13
K02834	785151	703964	912943	602744	710470	749764	785151	711589
K02835	1968.32	887514	970651	43019.2	810058	801875	811076	729212
K02836	942273	819712	700310	355786	797215	780245	796872	717521
K02837	573122	719736	531344	621442	492942	321088	337229	608222
K02838	2221.3	961496	415.105	703964	810058	801875	811076	729212
K02839	21.92	1063.19	2.43131e-06	408.75	399.375	2308.45	330.875	2020.23
K02840	21.92	2.22283e-06	286.375	408.75	1.77558e-05	324.25	4.26571e-06	1.59919e-05
K02841	241379	709.25	2.43131e-06	408.75	1163.27	1301.33	702.142	714.625
K02843	46460	69551.6	61434.9	397003	104133	29843	4268.5	62303.3
K02846	21.92	1307.95	143.25	408.75	1.59738e-06	2.01434e-06	1.18041e-06	0.166273
K02847	22874	2.22283e-06	235.375	408.75	1.32846e-05	6.25128	1.48115e-05	44.265
K02850	21.92	2.22283e-06	451	408.75	343.5	0.873779	1.18041e-06	6.28006e-06
K02851	246282	2318.07	31981.6	408.75	228.438	207.672	0.919404	415.553
K02852	6772.5	27483	124867	408.75	9934.5	6188.5	14720.9	79576.1
K02853	21.92	1610.54	2.43131e-06	70677.8	315.304	315.734	125.875	277.75
K02854	21.92	0.972529	2.43131e-06	408.75	6.28006e-06	161.897	1.18041e-06	0.166273
K02855	21.92	309.125	2.43131e-06	408.75	3.43178e-06	2.01434e-06	1.18041e-06	60.8369
K02856	189604	191643	346384	1.14794e+06	7842	6473.75	22126.4	34958.6
K02858	21.92	433.625	1304.02	408.75	4889.94	2455.37	2831.63	16335.5
K02860	895046	776869	895650	39802.4	717026	708309	734730	634856
K02863	2.17312e+06	1.43497e+06	1.892e+06	1.72549e+06	764064	730753	765465	689099
K02864	2048.81	472.126	937568	811076	559759	392895	550900	589249
K02866	21.92	2.22283e-06	3645.69	408.75	90.08	2.01434e-06	448.75	1.59738e-06
K02867	1.57125e+06	1.37118e+06	2.04487e+06	1.77867e+06	842326	780245	851963	750514
K02869	21.92	2.22283e-06	14568.8	408.75	90.08	2.01434e-06	448.75	1.59738e-06
K02871	2285.24	1.33916e+06	1.12211e+06	1.23225e+06	745034	667237	729212	666266
K02874	2.6718e+06	2.14087e+06	2.24822e+06	1.5328e+06	781561	745742	829205	708753
K02876	1.34466e+06	1.61839e+06	1.14579e+06	1.1901e+06	755252	647903	724692	669857
K02878	1.86083e+06	1.65735e+06	2.0407e+06	1.51743e+06	810058	801875	811076	729212
K02879	1.45753e+06	968.708	1.23992e+06	1.1466e+06	770938	764064	719736	689099
K02881	1.25509e+06	1084.04	1.96584e+06	400483	842326	801875	851963	750514
K02883	21.92	2.22283e-06	25.7463	408.75	90.08	2.01434e-06	448.75	1.59738e-06
K02884	1.51743e+06	1.31698e+06	1.82923e+06	1.25213e+06	810058	801875	811076	729212
K02885	21.92	2.22283e-06	2464.5	408.75	90.08	2.01434e-06	448.75	1.59738e-06
K02886	1.77415e+06	1.68347e+06	1.80878e+06	1.27402e+06	842326	801875	851963	750514
K02887	1.50774e+06	997614	2.2084e+06	1.82923e+06	754590	725695	745742	682973
K02888	1.5328e+06	1.43845e+06	1.33916e+06	1.47004e+06	799504	770189	800422	729212
K02889	21.92	2.22283e-06	1250.61	408.75	90.08	2.01434e-06	448.75	1.59738e-06
K02890	2.11843e+06	2.0249e+06	2.49241e+06	1.9795e+06	835300	801875	851963	750514
K02892	3063.95	1.34466e+06	1.30717e+06	600210	842326	801875	851963	750514
K02895	1.37746e+06	1.57614e+06	2.22018e+06	2.36905e+06	744282	717521	834096	696603
K02896	21.92	2.22283e-06	8152.13	408.75	90.08	2.01434e-06	448.75	1.59738e-06
K02897	463174	188.51	414404	772123	252865	200342	231998	227415
K02899	1.42532e+06	702499	1.04725e+06	1.35483e+06	742433	647903	712433	667536
K02902	1.92188e+06	1482.76	2.05312e+06	50873.8	601295	495483	529796	558644
K02904	1.95091e+06	2.04487e+06	1266.7	47566.8	642152	683700	778936	605386
K02906	1.57335e+06	1.88108e+06	1.99529e+06	1.62193e+06	765953	730753	765465	696603
K02907	1.892e+06	1.9795e+06	2.27085e+06	764977	671762	678877	591924	573000
K02908	21.92	2.22283e-06	1224.89	408.75	90.08	2.01434e-06	448.75	1.59738e-06
K02909	1.74796e+06	1.42101e+06	1.31698e+06	1.93046e+06	819326	767268	754590	771530
K02910	21.92	2.22283e-06	6582.13	408.75	90.08	2.01434e-06	448.75	1.59738e-06
K02911	2.23975e+06	2.12522e+06	2.90725e+06	2.04487e+06	545230	488656	488656	511643
K02912	21.92	2.22283e-06	2504.98	408.75	90.08	2.01434e-06	448.75	1.59738e-06
K02913	1.94507e+06	1334.37	2.11843e+06	1.96584e+06	546430	485804	551177	610710
K02914	3.23701e+06	2016.37	2.99231e+06	4.01694e+06	665805	665081	616625	547420
K02915	21.92	2.22283e-06	1477.02	408.75	1.27503	2.01434e-06	448.75	1.59738e-06
K02916	2.12522e+06	1.5328e+06	2.54768e+06	51565.4	666266	671038	703964	500429
K02919	3.12422e+06	3249.04	3.73962e+06	3.73962e+06	288427	263584	270461	275789
K02924	21.92	2.22283e-06	20032.4	408.75	90.08	2.01434e-06	448.75	1.59738e-06
K02926	1.57614e+06	1.61558e+06	1235.07	1.50774e+06	751531	730753	744282	682973
K02927	21.92	2.22283e-06	22643.1	408.75	90.08	2.01434e-06	448.75	1.59738e-06
K02930	21.92	2.22283e-06	2297.17	408.75	90.08	2.01434e-06	448.75	1.59738e-06
K02931	1.64875e+06	1.1466e+06	1.95091e+06	1.37178e+06	547929	390140	519909	588529
K02933	1.42101e+06	1.51081e+06	1.78387e+06	726421	762306	730753	765465	682973
K02935	1.99529e+06	1.94507e+06	2.14087e+06	1.45753e+06	803651	780245	804343	717521
K02936	21.92	2.22283e-06	894.255	408.75	90.08	2.01434e-06	448.75	1.59738e-06
K02939	1.3013e+06	1.17568e+06	1.90364e+06	48688.5	801340	801875	811076	717521
K02945	819326	629.766	717521	346032	652338	576405	588529	433065
K02946	2.01063e+06	1.57335e+06	2.6718e+06	647517	640268	577636	584176	622638
K02948	1.77867e+06	1.13866e+06	2.36905e+06	1.892e+06	830819	801875	841020	750514
K02950	2.70209e+06	1.60267e+06	1.17829e+06	2.63836e+06	725297	632636	696603	662231
K02952	2.54768e+06	1.70846e+06	2.23975e+06	1.70446e+06	792556	758554	832931	712837
K02954	1.87209e+06	1.54229e+06	2.63836e+06	2.30726e+06	661230	584693	587411	750514
K02956	1.48218e+06	1.14794e+06	1.1901e+06	967568	833606	801875	851963	729212
K02959	966717	895650	1.50442e+06	1.14579e+06	719736	708753	737703	672333
K02961	1.80878e+06	1.32633e+06	2.44856e+06	1.37118e+06	538169	353681	514125	546430
K02962	21.92	2.22283e-06	1961.89	408.75	90.08	2.01434e-06	448.75	1.59738e-06
K02963	1.59718e+06	1358.07	1553.66	2.05312e+06	810058	801875	811076	729212
K02965	3.5079e+06	2.55414e+06	2.58764e+06	2.24822e+06	830819	801875	841020	729212
K02966	21.92	2.22283e-06	9294.38	408.75	90.08	2.01434e-06	448.75	1.59738e-06
K02967	1.29336e+06	994016	1.74796e+06	1.57614e+06	760610	730753	762078	689099
K02968	1.50442e+06	1.48218e+06	1.55297e+06	2.17312e+06	591924	537504	642152	598803
K02970	2.72659e+06	2.54768e+06	3.32324e+06	7.94059e+06	695159	695159	638897	615569
K02974	21.92	2.22283e-06	10108.4	408.75	90.08	2.01434e-06	448.75	1.59738e-06
K02977	21.92	2.22283e-06	9228.88	408.75	90.08	2.01434e-06	448.75	1.59738e-06
K02978	21.92	2.22283e-06	5613.81	408.75	90.08	2.01434e-06	448.75	1.59738e-06
K02982	2447.59	1372.26	2.01063e+06	1.47821e+06	816450	703964	830229	704961
K02984	21.92	2.22283e-06	2375.5	408.75	90.08	2.01434e-06	448.75	1.59738e-06
K02986	1.7358e+06	1.62193e+06	2.07256e+06	49923.6	835300	801875	867885	750514
K02987	21.92	2.22283e-06	427.375	408.75	90.08	2.01434e-06	448.75	1.59738e-06
K02988	1.54229e+06	1.44443e+06	1.86083e+06	1.92188e+06	624053	527808	567656	621301
K02990	1.41949e+06	1.64875e+06	2.34896e+06	1.73022e+06	767714	749311	777284	519909
K02991	21.92	2.22283e-06	3645.69	408.75	90.08	2.01434e-06	448.75	1.59738e-06
K02992	1.44443e+06	1.16735e+06	1.09198e+06	1.63083e+06	612390	590033	708309	602744
K02994	2.40807e+06	1.50442e+06	2.09803e+06	1.7358e+06	842326	801875	851963	750514
K02995	21.92	2.22283e-06	3872.56	408.75	90.08	2.01434e-06	448.75	1.59738e-06
K02996	2.37705e+06	1291.18	2.12522e+06	1.16272e+06	540822	384588	539274	586472
K03040	2.24822e+06	1.59718e+06	2.17312e+06	1.40955e+06	562707	396171	572879	590997
K03041	21.92	2.22283e-06	2888.13	408.75	90.08	2.01434e-06	448.75	1.59738e-06
K03042	21.92	2.22283e-06	2285.24	408.75	90.08	2.01434e-06	448.75	1.59738e-06
K03043	31765.2	194129	96811.5	156166	724692	638897	660713	652338
K03044	21.92	2.22283e-06	1131.87	408.75	1.27503	2.01434e-06	448.75	1.59738e-06
K03045	21.92	2.22283e-06	1827.25	408.75	1.27503	2.01434e-06	448.75	1.59738e-06
K03046	40088.9	145867	129869	203617	740801	647903	711387	666682
K03047	21.92	2.22283e-06	1.34128	408.75	90.08	2.01434e-06	448.75	1.59738e-06
K03048	294448	2001.24	4.11128	408.75	1289.53	1216.19	6438.25	2422.24
K03051	21.92	2.22283e-06	5440.13	408.75	90.08	2.01434e-06	448.75	1.59738e-06
K03053	21.92	2.22283e-06	2014.51	408.75	90.08	2.01434e-06	448.75	1.59738e-06
K03057	21.92	2.22283e-06	2845.13	408.75	311.25	2.01434e-06	982.567	6.28006e-06
K03060	589249	509718	322598	157912	359200	355220	312035	369003
K03070	304629	134.683	287833	408.75	885214	839302	912943	786645
K03071	4628.13	38207.2	2326.38	313908	1670.71	989.298	6841	806.75
K03072	80407.8	58712.3	86846.5	408.75	88672.9	55675.4	66090	33342.6
K03073	1.40955e+06	1.50263e+06	2.37705e+06	1.2447e+06	621160	653999	602744	492942
K03074	342909	69306.1	165701	408.75	115159	115159	110578	33925.9
K03075	882135	862191	860025	1.13866e+06	528904	335184	490112	609245
K03076	394922	462253	586472	738617	749764	635822	755252	774988
K03077	11171	17187.6	18481.3	408.75	9612.13	9882.57	19874.6	75464
K03078	21.92	2.22283e-06	249.903	408.75	2.01434e-06	2.01434e-06	1.18041e-06	1.59919e-05
K03079	10289.8	24301.9	7162.63	408.75	27734.8	6526.5	25207.5	17488.1
K03080	21.92	0.787529	2.43131e-06	112710	1.59738e-06	2.01434e-06	1.18041e-06	0.166273
K03081	21.92	410.875	2.43131e-06	115785	311.25	271.884	5.21816	1236.44
K03082	21.92	299.438	671.036	408.75	1334.37	825.125	224.813	1268.85
K03086	821787	944668	793144	280347	1.2806e+06	1.06214e+06	1.03014e+06	1.09198e+06
K03087	21.92	15167.6	113510	408.75	325.063	7707.13	18.8975	504.5
K03088	9.82658e+06	9.82658e+06	9.82658e+06	156246	7.94059e+06	7.94059e+06	9.82658e+06	9.82658e+06
K03089	1314.38	651.25	2.43131e-06	408.75	2297.17	12435.1	5323.88	762.625
K03091	1.96584e+06	2.30726e+06	1.49292e+06	212461	2.70209e+06	2.77761e+06	2.70209e+06	2.36905e+06
K03092	225703	180885	287108	608532	238765	146758	156674	188520
K03095	8672.38	3402.5	2541.56	192936	513.75	513.75	57.9563	1406.84
K03098	1070.68	16794.5	26175.3	129176	1699.84	3509.5	1952.32	845.125
K03100	1.68347e+06	1.87209e+06	739.182	1.74796e+06	2.07256e+06	2.07256e+06	2.27085e+06	2.30726e+06
K03101	660057	726421	737703	475121	1.0405e+06	976313	1.03336e+06	864082
K03105	21.92	2.22283e-06	4755.69	408.75	90.08	2.01434e-06	448.75	1.59738e-06
K03106	504955	527401	628491	106266	842326	801875	851963	750514
K03110	397003	510997	1.15633e+06	38529.7	825435	780245	836241	750514
K03111	3087.69	2.72659e+06	1.29439e+06	1.29336e+06	2.0407e+06	1.6874e+06	2.0407e+06	1.6874e+06
K03112	21.92	612.313	226.625	408.75	1.4465e-05	83.65	1.48115e-05	194.786
K03113	98531.9	100358	150569	647903	18414.4	27919.5	53392.8	44646.4
K03116	1.55297e+06	545819	852486	914069	201420	110254	130201	15976.1
K03117	170571	37693.5	164933	408.75	3463.25	1866.73	1184.16	845.125
K03118	1334.37	228978	439335	876723	175491	133289	160534	66689
K03119	21.92	1877.55	2.43131e-06	408.75	5.86309e-06	0.108771	1.18041e-06	127.521
K03120	21.92	2.22283e-06	0.733779	408.75	90.08	2.01434e-06	448.75	1.59738e-06
K03124	21.92	2.22283e-06	1163.27	408.75	317.75	2.01434e-06	982.567	6.28006e-06
K03136	21.92	2.22283e-06	6188.5	408.75	1.27503	2.01434e-06	448.75	1.59738e-06
K03147	404917	464073	391169	412135	455779	486610	467846	423371
K03148	200712	26267.8	6725	408.75	11082.5	2124.55	3818.38	5794.13
K03149	540185	733183	547929	928550	289043	276054	241379	313908
K03150	829205	1.29439e+06	979742	897057	997614	1.06914e+06	1.01299e+06	1.01375e+06
K03151	549378	653611	570048	31981.6	345395	429973	444129	320245
K03152	531344	561031	1.07049e+06	576405	518230	582130	653611	449581
K03154	519909	1.38285e+06	588529	353980	427881	612390	413630	566474
K03166	21.92	2.22283e-06	1501.71	408.75	90.08	2.01434e-06	448.75	1.59738e-06
K03167	21.92	2.22283e-06	1790.35	408.75	90.08	2.01434e-06	448.75	1.59738e-06
K03168	416811	396171	362474	408.75	578640	496463	548550	514972
K03169	1.07668e+06	1.80878e+06	1.93046e+06	1.88108e+06	2.2084e+06	1.70446e+06	1.93046e+06	1.95091e+06
K03177	767268	731517	895046	733183	830819	801875	841020	750514
K03179	58712.3	17749.8	24779.1	408.75	21599.9	22374.5	9066.13	866.542
K03181	21.92	603.5	1236.44	408.75	208.25	240.625	0.919404	415.553
K03182	54624.5	33431.9	32582.7	408.75	62187.1	88179.4	21918.1	6841
K03183	296154	253215	237.921	915267	303840	243359	285508	241379
K03184	21.92	2.22283e-06	0.760029	408.75	206.938	207.672	0.919404	415.553
K03185	21.92	210.875	2.43131e-06	408.75	325.063	264	4127.5	504.5
K03186	59142	32180.4	39802.4	408.75	66689	92963.3	24623.5	7139.63
K03187	59436.4	8427	3717.63	29598.2	6600.69	15621.8	11009.5	96005.4
K03188	38529.7	8690.63	14720.9	109099	6600.69	15621.8	11009.5	96005.4
K03189	19563	5603	848.375	167943	6600.69	15621.8	11009.5	96005.4
K03190	33925.9	7072.38	18120.6	201420	6600.69	15621.8	11009.5	96005.4
K03191	7252.63	3106.13	1943.33	408.75	4921.25	7131.38	8427	92296.6
K03194	21.92	2.22283e-06	2.43131e-06	228035	2.01434e-06	2.01434e-06	1.18041e-06	1.48115e-05
K03195	21.92	2.22283e-06	248.625	75155.3	11951.9	1094.39	622.313	356.855
K03199	21.92	2.22283e-06	129.776	408.75	11438.1	1051.44	5108.88	194.786
K03201	21.92	2.22283e-06	2.43131e-06	121494	1.10332e-05	0.873779	3927.25	1.59919e-05
K03203	21.92	2.22283e-06	2.43131e-06	109099	669.456	843.679	4611.25	19.285
K03204	21.92	2.22283e-06	2.43131e-06	138336	12435.1	1114.31	5173.5	356.855
K03205	1.79189e+06	2.58764e+06	1.92188e+06	49629	1.66395e+06	1.92188e+06	1.99529e+06	1.23225e+06
K03207	21.92	2.22283e-06	666.375	408.75	1.18041e-06	0.108771	1.18041e-06	6.28006e-06
K03208	21.92	202.625	245.313	408.75	7.79128	0.108771	1.18041e-06	6.28006e-06
K03210	902118	728.375	1.11327e+06	1.06214e+06	731517	705959	630489	819712
K03212	21.92	730.5	1032.9	408.75	1.64089e-05	83.65	1.91037e-05	247.125
K03215	2012.64	905245	862.794	596200	866.397	983.987	288.75	631.625
K03216	442635	660057	254.461	30516.6	484733	531840	459912	417988
K03217	812201	770938	834566	725297	666938	595692	634856	794032
K03218	724692	711589	754590	518653	542431	570951	565090	620756
K03231	21.92	2.22283e-06	1.10753	408.75	90.08	2.01434e-06	448.75	1.59738e-06
K03232	21.92	2.22283e-06	2541.56	408.75	90.08	2.01434e-06	448.75	1.59738e-06
K03234	21.92	2.22283e-06	1307.95	408.75	311.25	2.01434e-06	982.567	6.28006e-06
K03236	21.92	2.22283e-06	4149.5	408.75	90.08	2.01434e-06	448.75	1.59738e-06
K03237	21.92	2.22283e-06	3307.5	408.75	90.08	2.01434e-06	448.75	1.59738e-06
K03238	21.92	2.22283e-06	5994	408.75	90.08	2.01434e-06	448.75	1.59738e-06
K03242	21.92	2.22283e-06	1450.16	408.75	90.08	2.01434e-06	448.75	1.59738e-06
K03243	21.92	2.22283e-06	984.637	408.75	90.08	2.01434e-06	448.75	1.59738e-06
K03263	21.92	2.22283e-06	6645.63	408.75	90.08	2.01434e-06	448.75	1.59738e-06
K03264	21.92	2.22283e-06	6772.5	408.75	90.08	2.01434e-06	448.75	1.59738e-06
K03265	21.92	2.22283e-06	2229.97	408.75	90.08	2.01434e-06	448.75	1.59738e-06
K03269	263584	117013	408416	643646	64379.1	34403.4	51565.4	47821.9
K03270	152798	49331.4	78.955	125178	185481	129869	158908	151175
K03271	92879.1	49629	45.3588	27222.6	75155.3	53657.1	14568.8	201420
K03272	983.338	2936.46	3700.88	408.75	9553	36339.9	8248.25	139312
K03273	66344.6	20422.9	22309.9	142817	40268.4	31818.3	5927.88	156246
K03274	28674.9	10521.8	5577.63	408.75	25801.5	1672.99	1024.04	1146.03
K03275	21.92	2.22283e-06	0.986279	408.75	1.28676e-05	6.25128	1.48115e-05	19.285
K03276	21.92	2.22283e-06	157.875	408.75	0	2.01434e-06	1.18041e-06	1.59738e-06
K03281	158908	178.534	912718	36939.5	55675.4	78420.9	49923.6	48446.5
K03282	805962	642152	832931	912943	353980	374455	346384	238557
K03284	887514	737703	642152	902118	943680	982860	954516	976313
K03286	102220	1.50753	107.799	40088.9	8248.25	5120.81	7328.75	90160.4
K03289	21.92	197.25	127.521	408.75	5503.13	407.375	26.825	561.063
K03290	21.92	276.375	139.473	408.75	2.01434e-06	2.01434e-06	1.18041e-06	0.166273
K03291	21.92	1232.71	2.43131e-06	408.75	5.86309e-06	2.01434e-06	4.26571e-06	127.521
K03292	1.98656e+06	2.07256e+06	902118	1.04941e+06	1.41949e+06	1.54229e+06	1.44917e+06	1.44917e+06
K03293	8397.75	5408.25	82122.4	176715	181075	2653.13	5613.81	25659.7
K03294	517807	306169	549378	607912	248622	187499	218988	174059
K03296	61327.9	66090	24989.2	27650.4	930312	570951	644154	1.10664e+06
K03297	21.92	2.22283e-06	561.125	408.75	1310.69	2065.13	1243.48	964.078
K03299	72314.3	133289	82270.9	34221.6	18999.9	40055.8	51489.6	13271.6
K03300	16399	40827.3	76015.3	408.75	1436.89	1114.31	1323.19	4382.06
K03303	13620.9	7.40003	19957.1	408.75	107009	10055.5	11333.4	67290.9
K03304	21.92	516.375	2.43131e-06	59606.1	1059.5	367.409	89.3725	60.8369
K03305	85855.4	138790	80.0775	431542	117013	56403.9	150358	110578
K03306	440878	18120.6	9992.38	408.75	139231	103832	91382.1	187499
K03307	968567	604156	367.409	1.42101e+06	623330	509116	464867	887514
K03308	2802.11	1.93046e+06	1.19584e+06	669857	2.14087e+06	2.0249e+06	2.12522e+06	2.34896e+06
K03310	2955.04	1.6665e+06	677.964	1.54229e+06	2.30726e+06	2.2084e+06	2.11843e+06	2.24822e+06
K03311	202251	18696.1	75745.3	408.75	264856	88880	125616	167780
K03312	207152	344225	344897	36094.5	192053	280130	222093	98732.4
K03313	164933	197275	243754	438287	75880.3	11546.5	39671.3	118563
K03314	21.92	318	206.938	408.75	228.438	240.625	5.21816	415.553
K03315	226432	270174	305390	40827.3	203879	211561	252345	192936
K03316	21.92	19614	13677.4	58385.3	1420.87	774.25	1853.59	1865.11
K03317	23873.5	25283.4	44.265	408.75	1558.49	1556.62	1082.74	2285.24
K03319	21.92	343.5	2.43131e-06	408.75	1340.38	1622.88	879.153	895.373
K03320	1947.31	729989	652338	540822	118035	43285.3	19086.3	64219.6
K03321	1219.52	159.881	144658	119296	109930	166719	197275	103832
K03322	296866	203617	759812	538859	61434.9	19086.3	44593.7	57896.5
K03324	1.20353e+06	926150	783238	548550	1.26985e+06	1.37746e+06	1.38285e+06	1.23543e+06
K03325	8491.63	19.6725	288827	410981	20458.3	6539.38	18903.5	134981
K03326	4519.5	9992.38	1370.47	408.75	7394.75	5794.13	2137	4930.63
K03327	607912	141744	328305	636787	270723	167490	190991	222093
K03328	26418.1	9216.88	476	408.75	48183.6	40125.7	69198	34324.6
K03329	21.92	2.22283e-06	256.211	408.75	0	2.01434e-06	1.18041e-06	0
K03330	21.92	2.22283e-06	2684.33	408.75	90.08	2.01434e-06	448.75	1.59738e-06
K03332	278592	292478	350731	566474	666.375	651.62	18.8975	247.125
K03335	152240	32287.1	4409.5	408.75	1598.5	2145.38	845.414	1166.77
K03336	277135	2.22283e-06	3063.95	408.75	928.945	1663.39	213.199	681.5
K03337	338416	9066.13	2.43131e-06	408.75	1467.06	2036.75	800.035	4268.5
K03338	368650	22643.1	6266.75	408.75	1655.35	2192.94	888.538	4338.5
K03340	307585	487182	975416	858311	325547	234999	247186	536385
K03342	21.92	122.875	310.25	408.75	522.183	410.875	85.5125	1690.2
K03346	7692.5	3307.5	1522.37	118642	763.375	1054.97	2988.63	2367.75
K03366	2036.75	3145.13	1054.97	408.75	530.478	392.125	114.5	1661.63
K03367	1872.25	493.86	197.25	408.75	603	605.751	825.125	1558.49
K03385	59823.1	309046	154472	527401	88179.4	5869.88	5395.88	12320
K03386	407484	233485	218644	530420	202251	138060	185289	199084
K03387	211119	249696	330161	1.02492e+06	14777.8	24779.1	35479	146596
K03388	984.637	37034.2	173527	408.75	28862.2	90262.1	23332	121494
K03389	132785	128156	122747	335772	12534.5	35026.1	20538.6	119111
K03390	61844.6	38663.1	82611.6	408.75	15285.8	35787.2	22948.3	119296
K03394	130201	185481	213738	272458	1.19375e+06	1.02049e+06	659565	1.51081e+06
K03399	21.92	2.22283e-06	1379.94	408.75	13677.4	654.949	1731.14	23140.5
K03402	2145.38	943943	851441	1.38285e+06	609245	478369	503621	625176
K03406	767714	3.5079e+06	603.751	408.75	2.99231e+06	3.60352e+06	2.90725e+06	531344
K03407	49057.6	330482	140033	228292	40125.7	248071	114207	8034.63
K03408	86148.8	366489	54624.5	408.75	219374	319496	208129	3757.63
K03410	37297.1	209528	141472	408.75	63600.3	175021	73360.3	6526.5
K03411	40545.8	198.083	52849.3	32824	56862.1	144381	45171.2	6255.56
K03412	43910	224891	47566.8	200537	19915.9	178597	40162.5	1917.58
K03413	178597	519909	298694	408.75	235940	449581	269053	35936.6
K03414	21.92	208.75	253.476	408.75	1037.93	183.25	0.129397	127.521
K03415	55397.3	268409	108838	408.75	102100	145499	35719.2	1782.34
K03417	21.92	2.22283e-06	1232.71	408.75	1.4465e-05	83.65	1.48115e-05	127.521
K03420	21.92	2.22283e-06	1515.69	408.75	90.08	2.01434e-06	448.75	1.59738e-06
K03421	21.92	2.22283e-06	3856	408.75	1.27503	2.01434e-06	448.75	1.59738e-06
K03422	21.92	2.22283e-06	7328.75	408.75	1.27503	2.01434e-06	448.75	1.59738e-06
K03424	1.26281e+06	949208	872131	712433	1.01299e+06	994016	1.12674e+06	1.08722e+06
K03425	21.92	6856.63	2.43131e-06	408.75	1.59738e-06	2.01434e-06	1.18041e-06	0.166273
K03426	540822	675814	488333	523228	406330	450940	441763	399779
K03427	1.16735e+06	2.0407e+06	1.6874e+06	1.04605e+06	1.17568e+06	1.11891e+06	1.195e+06	1.1122e+06
K03429	1414.98	343471	212045	408.75	78347.6	13998.4	26953.9	46766.5
K03430	168105	122687	269053	486610	31419.6	35249.6	42225	87841.5
K03431	1.2447e+06	848799	696603	361809	536385	540822	540822	450142
K03432	21.92	2.22283e-06	757.028	408.75	160.628	2.01434e-06	448.75	6.28006e-06
K03433	21.92	2.22283e-06	5.13628	408.75	160.628	2.01434e-06	448.75	6.28006e-06
K03435	21.92	1241.19	553.75	408.75	1.95207e-05	161.897	1.48115e-05	356.855
K03436	797215	458103	377519	408.75	475121	397369	371058	301603
K03437	622638	578456	497429	408.75	669857	758554	717273	802410
K03438	1.08887e+06	969.739	1.19375e+06	1.34466e+06	1.26783e+06	1.29439e+06	1.26783e+06	1.27402e+06
K03439	937568	1.00208e+06	1.02954e+06	975678	688722	711387	620756	637526
K03442	306169	465781	282885	490869	404000	548550	495483	869854
K03445	21.92	40.7938	2.43131e-06	408.75	14.4794	309.125	85.5125	92.675
K03446	953.67	42549.1	1194.69	151334	1943.33	28280.9	1649.08	1791.97
K03449	21758.5	7707.13	3369.38	408.75	1779.18	2396.65	888.538	1853.59
K03451	1087.57	15976.1	74354.8	408.75	4940	2524.75	4054.5	7078.38
K03453	667536	538169	386924	663427	352052	240285	268507	285815
K03455	69198	19874.6	19472.4	408.75	156674	146758	159441	164933
K03457	45308.9	14834.8	725.5	408.75	5984.13	2800.88	3403.88	6886.13
K03458	64379.1	173527	128784	408.75	898551	474643	524758	1.13229e+06
K03462	21.92	2.22283e-06	412.375	408.75	1.27503	2.01434e-06	448.75	1.59738e-06
K03465	631784	302738	560859	501957	175755	257807	209528	8672.38
K03466	128442	521442	375086	126198	513293	543439	584693	821787
K03469	488333	463559	563414	161806	662231	583299	547420	665081
K03470	1.04605e+06	548.089	940171	700310	555253	484733	474643	613065
K03471	7946.75	5383.5	2625.5	408.75	1768.11	1501.97	7488.13	2625.5
K03472	21.92	2.22283e-06	2.43131e-06	83588.1	1.4465e-05	83.65	1.48115e-05	194.786
K03473	1206.94	150569	184.003	665081	14627.9	25283.4	42796	43736.7
K03474	311403	242719	449581	905245	22883.6	81734	48293.7	45646.8
K03475	27054.4	53657.1	969.739	25207.5	52231.6	7466.88	6886.13	20302.3
K03476	12137.5	23289	2.43131e-06	408.75	1450.16	1192.65	617.875	12222.1
K03477	21.92	1914.12	2.43131e-06	102726	2.01434e-06	2.01434e-06	1.18041e-06	0.166273
K03478	21.92	2.22283e-06	0.847529	408.75	881.202	1947.31	7389	1997.75
K03480	125178	193929	112390	287108	111060	132232	148355	221468
K03482	21.92	366.875	2.43131e-06	408.75	2.01434e-06	2.01434e-06	1.18041e-06	0.166273
K03483	21.92	2.22283e-06	799.375	408.75	15819.8	3033	1777.19	1459
K03484	760610	557159	114820	268281	551177	404000	382753	875806
K03485	21.92	147.625	609	408.75	3.43178e-06	0.108771	4.26571e-06	0.166273
K03486	21.92	377.5	2.43131e-06	408.75	1368.67	2279	1329.61	5897.63
K03487	21.92	1282.51	2.43131e-06	408.75	2.01434e-06	2.01434e-06	1.18041e-06	0.166273
K03488	627321	568244	406330	408.75	216340	198660	255583	261883
K03490	2724.63	10742.1	2.43131e-06	28834.7	664	1608.64	904.164	4874.63
K03491	223381	32582.7	2.43131e-06	408.75	181655	30928.7	89148.8	61327.9
K03495	291874	616112	470445	28674.9	707581	702499	715238	662231
K03496	3.60352e+06	4.01694e+06	3.23701e+06	3.23701e+06	3.12422e+06	2.99231e+06	2.82772e+06	2.82772e+06
K03497	5.00108e+06	3.23701e+06	3.12422e+06	1.30717e+06	2.6718e+06	2.70209e+06	2.72659e+06	2.11843e+06
K03498	2.07256e+06	1.73022e+06	1.34466e+06	48293.7	1.95091e+06	1.77867e+06	1.86083e+06	1.92188e+06
K03499	2.63836e+06	2.27085e+06	2.55414e+06	1.35093e+06	2.12522e+06	2.09803e+06	2.23975e+06	2.12522e+06
K03500	377519	466543	339015	218988	500429	545819	455779	415436
K03501	933776	937568	950832	926150	646558	691093	726421	604156
K03502	1.25213e+06	1.07049e+06	1.3683e+06	908729	337886	387442	371313	332709
K03503	22088.6	21.92	1118.66	268409	6244.38	5418.75	7946.75	15854.4
K03516	21.92	2115.63	2.43131e-06	408.75	7.63443e-07	2.01434e-06	1.18041e-06	6.28006e-06
K03517	769440	621.254	770938	722204	417988	465781	483378	371058
K03518	1885.57	390140	326354	359447	382393	507112	417988	905245
K03521	1.06214e+06	1.01375e+06	1.28722e+06	919125	440464	547929	417633	326354
K03522	1.10664e+06	740801	1.16735e+06	410724	470806	575040	440878	337886
K03523	1.04941e+06	871019	640268	269494	915267	978013	895046	1.1556e+06
K03524	2130.33	787511	867885	243754	1.04941e+06	1.04941e+06	1.08207e+06	1.11002e+06
K03525	749311	831408	848799	653611	869854	915267	897057	819326
K03526	713241	666682	637526	301089	566474	555253	568244	576405
K03527	663427	667536	734730	621160	872832	656313	735145	908729
K03528	21.92	391.75	161.375	408.75	228.438	240.625	0.919404	415.553
K03529	1122.56	8.75378	78420.9	408.75	458785	529796	449581	404628
K03530	2.04487e+06	1921.04	1.79189e+06	3.60352e+06	1.57614e+06	1.41949e+06	1.63083e+06	1.57335e+06
K03531	464073	536385	575040	35026.1	719424	391607	555253	547929
K03532	21.92	692.125	259.125	408.75	0	2.01434e-06	1.18041e-06	1.59738e-06
K03533	21.92	12320	801.625	408.75	1.99377e-05	188.255	233.836	1.4465e-05
K03534	518653	409210	733183	2.90725e+06	150921	100358	161516	217119
K03535	21.92	1822.57	2.43131e-06	408.75	9359.75	619.75	187.574	561.063
K03536	1.08207e+06	836035	907550	555253	726257	700310	757967	649666
K03537	21.92	2.22283e-06	915.01	408.75	178.204	6.25128	834.213	1.48115e-05
K03538	21.92	2.22283e-06	1393.42	408.75	90.08	2.01434e-06	448.75	1.59738e-06
K03539	21.92	2.22283e-06	2356.5	408.75	1.27503	2.01434e-06	448.75	1.59738e-06
K03540	21.92	2.22283e-06	11538	408.75	90.08	2.01434e-06	448.75	1.59738e-06
K03543	142448	435.5	2.43131e-06	408.75	19614	80936.6	49057.6	29843
K03544	1.30717e+06	1.30717e+06	1.0662e+06	1.08345e+06	1.37746e+06	1.3645e+06	1.26281e+06	1.31698e+06
K03545	1.52593e+06	1.14126e+06	1.1365e+06	1.50442e+06	1.30969e+06	1.30717e+06	1.28722e+06	1.1365e+06
K03546	312968	256.211	231250	408.75	401738	287108	353399	552835
K03547	578456	185957	196681	152798	469798	392078	459343	559759
K03549	21.92	361.25	890.568	408.75	9066.13	1013.02	1767.13	1043.78
K03550	834566	848283	845973	1.20989e+06	715238	710470	774988	518653
K03551	1.03336e+06	1.03158e+06	1.29336e+06	36339.9	708309	608532	710470	669857
K03552	21.92	2.22283e-06	794.497	408.75	1.27503	2.01434e-06	448.75	1.59738e-06
K03553	817321	874894	494.744	33431.9	905245	933776	914069	781561
K03554	21.92	1.34128	2.43131e-06	408.75	261.884	240.625	5.21816	476.125
K03555	69836.9	90897.5	200712	408.75	644949	593971	632636	640268
K03556	42549.1	31919.8	55397.3	408.75	4107.63	4952.38	4528.44	5127.5
K03558	239534	171652	316776	40268.4	23873.5	14988.1	31818.3	42796
K03559	1.09402e+06	222811	440464	500429	266400	173793	140951	226863
K03560	21.92	4054.5	2.43131e-06	27222.6	838.755	919.525	278.375	561.063
K03561	1.08722e+06	172.975	688722	303246	462515	224891	259546	378540
K03563	109930	1.18104e+06	244031	408.75	111619	207152	92963.3	7946.75
K03564	602744	1.33062e+06	577169	45646.8	307051	288427	396171	832931
K03565	587411	515930	613065	98531.9	537504	606521	508072	398351
K03566	21.92	2677.79	334.625	408.75	160.628	146.868	0.333152	806.75
K03568	21.92	0.630029	8.75378	408.75	3340.63	19305.7	19682.1	5613.81
K03569	1.9795e+06	984.637	1.03521e+06	375086	1.55297e+06	1.60267e+06	1.57125e+06	1.42532e+06
K03570	661230	666938	786645	949208	673209	685637	599824	573000
K03571	392078	257160	174059	408.75	299573	278592	244933	363393
K03572	591924	627924	682758	816450	722204	714427	717273	658365
K03573	21.92	48183.6	2.43131e-06	408.75	822	271.884	921.437	655.345
K03574	778936	1.45753e+06	724692	377519	1.2447e+06	1.1901e+06	1.1901e+06	915267
K03575	298915	205194	327535	622638	467846	394922	414404	480883
K03576	21.92	558.193	317.75	25537.2	424.781	494.497	182.358	476.125
K03577	21.92	423.719	2.43131e-06	408.75	393.668	1094.39	207.125	681.5
K03578	997.164	2096.13	20814.3	408.75	1670.71	1501.45	1782.34	988.14
K03579	16635.1	1118.66	1957.33	408.75	1699.84	716.044	654.85	655.345
K03581	398351	364704	270723	302738	521442	509718	485490	898551
K03584	824368	759140	490.568	1.0405e+06	564751	558644	542431	440878
K03585	636787	590033	466.255	2.37705e+06	293269	152798	220969	263731
K03587	158507	101090	309249	38207.2	167020	94090.5	81734	146920
K03588	578104	538859	550387	312035	1.56055e+06	1.46727e+06	1.50263e+06	1.45753e+06
K03589	301603	269.361	250821	177357	334277	311403	296154	274745
K03590	97425.5	158588	102100	419561	102726	91031.4	105711	59823.1
K03591	21.92	125.875	2.43131e-06	408.75	228.438	207.672	0.919404	415.553
K03592	21.92	0.150023	2340.75	408.75	3322.13	19305.7	19682.1	5613.81
K03593	1100.51	61926.6	20969.3	408.75	73640.6	82270.9	118137	50533.6
K03594	228978	210662	404628	1.22259e+06	97425.5	90897.5	52368.3	101286
K03595	490112	668600	1.37178e+06	836035	764977	744282	783238	708753
K03596	776869	1.06914e+06	1.29878e+06	662231	578456	516343	550387	591924
K03597	21.92	923.349	1360.01	408.75	253.576	240.625	5.21816	476.125
K03598	21.92	265.125	2.43131e-06	408.75	346.75	356.125	66.9057	603
K03599	21.92	2036.75	503.125	118563	838.755	919.525	278.375	561.063
K03601	417633	387369	343471	408.75	759140	725695	760610	676432
K03602	1.2806e+06	1.05742e+06	1.11002e+06	997013	635822	644949	669857	634856
K03603	21.92	2048.81	2.43131e-06	408.75	1.64089e-05	83.65	1.91037e-05	194.786
K03604	21.92	500.188	2.43131e-06	408.75	12794	38069.4	74438.5	1679.68
K03605	448088	23663	23580.9	408.75	3488.63	1337.6	729.438	92.675
K03606	15753.5	90465.4	20377.3	195892	30406.8	36094.5	52849.3	195493
K03607	21.92	4874.63	2.43131e-06	408.75	228.438	240.625	5.21816	415.553
K03608	528215	628491	133.905	408.75	184016	267663	167020	228978
K03609	465523	380294	243359	241638	408416	562707	467415	402433
K03610	1139.08	317580	90.08	408.75	213738	264538	154815	133494
K03611	21.92	736.25	1.08628	408.75	872.982	968.708	4899.13	603
K03612	380668	399779	462253	206319	450142	500429	570048	446863
K03613	851441	897057	839.26	499807	516343	616112	665805	481437
K03614	677051	408416	819712	491506	366489	330322	468751	458785
K03615	528904	620756	710470	764064	543439	691093	819712	967568
K03617	816450	805036	926150	702499	428742	568244	600210	436780
K03618	21.92	2.22283e-06	2927.63	408.75	7.63443e-07	2.01434e-06	1.18041e-06	1.59738e-06
K03619	21.92	389.843	2.43131e-06	408.75	623.561	825.125	239.75	1.48115e-05
K03620	1441.81	6689.63	1271	408.75	25537.2	2164.55	1716.63	1031.32
K03621	707581	774988	617138	261471	473304	549378	492942	412135
K03622	21.92	2.22283e-06	8731.38	408.75	2.43131e-06	2.01434e-06	1.18041e-06	0
K03623	21.92	1797.3	2.43131e-06	408.75	599.375	647.125	1233.89	3307.5
K03624	1.24236e+06	1501.97	1.1122e+06	895650	1.34466e+06	1.37178e+06	1.35093e+06	1.33062e+06
K03625	717521	512404	534164	287833	778936	758554	790576	708753
K03628	384588	427106	421909	509116	357314	408416	367921	391169
K03629	1.14579e+06	658365	719736	38663.1	671038	697797	759476	689099
K03630	786645	1.86083e+06	906837	524758	1.03731e+06	1.11327e+06	991810	824368
K03631	593971	486610	438287	457083	726257	642899	665081	660385
K03632	21.92	0.0425204	0.483779	408.75	228.438	207.672	0.919404	415.553
K03633	21.92	378.625	2.43131e-06	408.75	228.438	207.672	0.919404	415.553
K03634	21.92	2464.5	2.43131e-06	408.75	2150.06	1140.91	647.125	714.625
K03635	21.92	2.22283e-06	2.14066	408.75	1248.19	12222.1	1053.71	762.625
K03637	788431	469405	306169	408.75	275221	208619	226863	236688
K03638	21.92	1980.13	5503.13	408.75	268.697	183.25	603.688	127.521
K03639	379313	457083	278030	31562.5	315303	298274	258348	275320
K03640	11293.9	17970.4	17028.4	408.75	25236.7	20422.9	8188.38	2684.33
K03641	1340.38	6.25128	52231.6	408.75	2312.1	12908.5	5262.88	740.875
K03642	57896.5	6908.63	16845.1	261361	22309.9	17798.3	1394.59	2333.56
K03643	21.92	2.22283e-06	2.43131e-06	150569	860.5	919.525	278.375	631.625
K03644	318823	288827	459343	916659	10289.8	66689	80709.6	38779.7
K03645	21.92	251.759	2.43131e-06	408.75	253.576	207.672	0.919404	415.553
K03646	21.92	4727	7123.13	408.75	2874.25	1405.81	2422.24	1012.13
K03648	480066	802410	668311	655349	509116	463174	513293	494907
K03649	21.92	514.5	461.75	408.75	8188.38	508.625	711.005	681.5
K03650	1.23543e+06	778936	780497	44324.8	704961	715238	666682	654674
K03651	21.92	314.25	2.43131e-06	408.75	228.438	240.625	0.919404	415.553
K03654	527401	528904	455440	319496	906837	564412	611819	940171
K03655	1.15633e+06	1.78387e+06	1.15844e+06	874894	1.892e+06	1.892e+06	1.95091e+06	1.80878e+06
K03656	21.92	0.0325199	2.43131e-06	408.75	282.625	280.313	5.21816	476.125
K03657	627924	1.1365e+06	880897	627321	2.37705e+06	2.24822e+06	2.09803e+06	2.14087e+06
K03658	13503.9	2.22283e-06	21949	408.75	731.75	1414.98	2115.63	1233.89
K03660	155460	367476	380668	408.75	489898	622040	531592	987387
K03664	1.20078e+06	952434	981167	1.06697e+06	871019	841020	882135	830229
K03665	584693	582130	632636	260979	558644	707581	621160	467415
K03666	21.92	3077.01	109930	408.75	60769	40827.3	20032.4	27023.3
K03667	84309.1	274.375	2.43131e-06	408.75	20339.8	10286.9	4554.75	22893.1
K03669	21.92	333.515	78.375	54624.5	369	445.868	147.246	194.786
K03670	21.92	493.083	2.43131e-06	408.75	369	445.868	147.246	194.786
K03671	2.90725e+06	3.60352e+06	2.77761e+06	6.63071e+06	2.24822e+06	2.30726e+06	2.37705e+06	2.54768e+06
K03672	21.92	2.22283e-06	2.43131e-06	263658	3.43178e-06	2.01434e-06	1.18041e-06	19.285
K03673	21.92	2396.65	515.416	114820	1613.51	1858.54	800.035	797.25
K03674	21.92	4134	2.43131e-06	199898	228.438	207.672	0.919404	415.553
K03675	21.92	206	486.953	75880.3	4.26571e-06	0.108771	4.26571e-06	0.166273
K03679	21.92	2.22283e-06	3322.13	408.75	90.08	2.01434e-06	448.75	1.59738e-06
K03683	21.92	423.719	495.644	118035	228.438	240.625	0.919404	415.553
K03684	33814.4	15285.8	43910	78420.9	1582.07	10848.6	8338	1038.06
K03685	1.16272e+06	711.005	961496	1.23543e+06	759812	730753	765465	689099
K03686	1.28722e+06	1.70446e+06	1.57335e+06	943417	1.90364e+06	2.05312e+06	2.0249e+06	1.88108e+06
K03687	545230	634390	547420	28242	627924	617483	675814	513293
K03688	252865	201420	115872	122717	223853	206548	187499	86846.5
K03690	21.92	1866.73	281.5	408.75	208.25	240.625	0.919404	476.125
K03693	21.92	94.91	244.875	408.75	458.875	356.125	48.3507	1334.37
K03694	1042.14	2.22283e-06	2.43131e-06	408.75	5869.88	4068.06	21199.4	17749.8
K03695	25023.8	16635.1	6488.25	408.75	733183	737703	784481	455440
K03696	205194	270461	172803	408.75	585582	578640	562707	647903
K03697	21.92	435.5	505.75	88672.9	44970.8	72422.8	96433.6	3724.06
K03698	258348	451616	148779	231250	263584	294130	272458	298694
K03699	299573	241.953	552835	751531	303246	251274	332154	485804
K03700	136221	312035	210662	194129	249696	315303	269865	297345
K03701	95348.8	11546.5	3757.63	408.75	1.25853e+06	1.18197e+06	1.41949e+06	1.01299e+06
K03702	459343	428742	203.998	408.75	827749	801875	851963	750514
K03703	1613.51	572879	468751	219374	727385	617138	713241	517807
K03704	738617	824368	540822	408.75	510997	560859	660057	524758
K03705	322598	552234	567656	185289	438003	511643	457083	410981
K03706	386924	346032	150921	284878	278030	280976	238557	285508
K03707	7154.25	12024	25283.4	408.75	14914.8	8491.63	18816.3	2086.14
K03708	299940	41.9188	117607	408.75	23289	1777.19	2671.25	27734.8
K03709	21.92	7399.25	123639	408.75	1822.57	1383.54	1686.37	26175.3
K03710	1.195e+06	118563	195493	105815	528215	244031	380668	374157
K03711	694528	1017.93	623330	1.59718e+06	1.3683e+06	1.26985e+06	1.20989e+06	1.57614e+06
K03713	6757.13	6402.75	880.823	158547	513.75	513.75	57.9563	1381.74
K03716	37902.8	107.153	96120.9	408.75	3353.25	68988	5017	5368.13
K03717	21.92	2.22283e-06	175.625	408.75	410.25	485.625	176.089	356.855
K03718	356888	404917	1.32942e+06	1.51081e+06	171652	78925.3	156246	165216
K03719	269865	142448	170.263	408.75	100820	68075.2	85855.4	184642
K03720	21.92	1566.83	2.43131e-06	408.75	1.64089e-05	83.65	1.91037e-05	194.786
K03721	72422.8	2.22283e-06	376.5	408.75	0.0962708	83.65	0.333152	194.786
K03722	455779	421909	505716	356665	72368.5	151501	138060	4983.75
K03723	489898	215268	138060	160534	552835	382393	534164	538169
K03724	21.92	5493.88	1353.47	408.75	1210.23	782.625	2151.74	1012.13
K03725	21.92	2.22283e-06	2020.23	408.75	1.27503	2.01434e-06	448.75	1.59738e-06
K03726	21.92	2.22283e-06	4.43003	408.75	90.08	2.01434e-06	448.75	1.59738e-06
K03731	21.92	2.22283e-06	370.625	408.75	0	2.01434e-06	1.18041e-06	0
K03732	21.92	193.875	2.43131e-06	408.75	273.558	280.313	0.919404	415.553
K03733	284710	342909	315.734	1.29878e+06	170099	107009	172803	65036.1
K03734	494331	851441	545230	856391	1.02954e+06	1.04725e+06	946859	1.06914e+06
K03735	8427	9691.63	218.5	408.75	2801.49	2684.33	2541.56	1129.44
K03736	11438.1	4.11128	10289.8	408.75	2801.49	2684.33	2541.56	1129.44
K03737	109548	7667	4054.5	51105.4	879772	615569	686237	621301
K03738	2967.13	2.22283e-06	2.43131e-06	408.75	2162.65	12057.4	667.875	60.8369
K03739	3053.13	213.199	2.43131e-06	408.75	603.688	605.751	834.213	1539.58
K03740	3968.63	392.125	1007.87	408.75	664	619.75	834.213	1501.45
K03741	29112.5	179043	465523	642152	261672	200537	237464	367476
K03742	396171	96433.6	217119	224891	286812	261471	249938	225703
K03743	1431.96	283908	442635	528904	5418.75	8169.88	21722	19086.3
K03744	334277	379313	392078	1.12211e+06	184642	244933	238026	215268
K03746	21.92	806.487	782.625	145499	1622.88	1858.54	800.035	852.5
K03747	21.92	654.949	368.75	408.75	2.01434e-06	2.01434e-06	1.18041e-06	0.166273
K03748	66689	49923.6	26953.9	182705	986.982	3145.13	1129.44	5498.5
K03749	21.92	2802.11	674.25	115785	208.25	240.625	0.919404	415.553
K03750	162265	44593.7	156246	408.75	200342	103323	77457.6	107364
K03752	59606.1	118137	41516.3	408.75	35375.1	117607	76015.3	101090
K03753	21.92	2.22283e-06	1347.01	408.75	35582.8	31981.6	26814.7	102100
K03755	21.92	2375.5	2.43131e-06	408.75	0	2.01434e-06	1.18041e-06	1.59738e-06
K03756	21.92	380.5	225.623	408.75	2408.63	2153.65	856.375	201477
K03757	21.92	181.298	1191.55	408.75	628.125	825.125	239.75	19.285
K03758	7603.38	10289.8	13984.9	408.75	1788.73	755.938	1142.75	740.875
K03759	21.92	446.986	2.43131e-06	96811.5	1.18041e-06	2.01434e-06	1.18041e-06	6.28006e-06
K03760	8731.38	931.519	40827.3	408.75	1064.44	1318.78	1166.77	476.125
K03761	21.92	385.375	2.43131e-06	408.75	4.26571e-06	0.108771	1.18041e-06	19.285
K03762	6591.88	6488.25	8169.88	408.75	654.85	525	7806	845.125
K03763	1245.77	394922	249938	215268	527401	610710	514972	578640
K03764	21.92	4749.75	1096.24	408.75	228.438	207.672	0.919404	356.855
K03765	21.92	156.759	2.43131e-06	140033	1.18041e-06	2.01434e-06	1.18041e-06	1.59919e-05
K03767	262773	40215.5	126198	27222.6	18414.4	1545.51	1040.1	1805.83
K03768	1.29439e+06	1.23992e+06	1.18446e+06	756401	975416	1.16181e+06	1.08722e+06	535402
K03769	23986	16372.1	1114.31	408.75	40125.7	39540.3	9934.5	20857.3
K03770	73437.6	18481.3	92148.5	408.75	143030	89681.1	56862.1	51489.6
K03771	257160	132785	347755	922250	137302	52368.3	109548	119755
K03772	52849.3	20900.4	58455.4	408.75	1794.63	1737.88	1508.17	866.542
K03773	364704	251660	508072	1.43845e+06	131752	44894.5	88672.9	71250
K03774	21.92	713.75	2.43131e-06	408.75	914.497	709.25	1118.66	1002.66
K03775	261361	290383	351651	1.07668e+06	65483.4	82007.1	59436.4	47286.7
K03776	21.92	62.6175	2.43131e-06	51863.4	1.91037e-05	83.65	1.48115e-05	194.786
K03777	21.92	682.875	96.625	408.75	1.52285e-05	6.25128	1.48115e-05	247.125
K03778	129176	360874	864575	383311	207901	236688	251467	338416
K03779	200827	329474	117013	374157	105815	194129	139682	151334
K03780	169971	374157	166719	308727	107364	195892	140951	151501
K03781	96433.6	87841.5	121.014	490112	7072.38	12079	9612.13	8152.13
K03783	672333	821787	1.1556e+06	588529	329474	367476	319173	224891
K03784	1731.14	236688	230.874	110578	242539	233485	263584	215331
K03785	550900	606521	383311	304235	305390	326354	347755	269865
K03786	1553.66	238765	397003	263658	269865	259546	248622	91747.9
K03787	1501.45	281663	405180	573122	190991	149827	145683	149827
K03788	21.92	376.5	2.43131e-06	408.75	1.59919e-05	83.65	1.48115e-05	194.786
K03789	563414	480883	412135	408.75	380668	490491	410074	350201
K03790	107364	355220	191347	80709.6	9508.5	120613	29112.5	3322.13
K03795	21.92	2.22283e-06	19750.1	408.75	482.5	445.868	772.238	2.53503
K03796	21.92	1142.75	2.43131e-06	408.75	343.5	346	161.897	194.786
K03797	1.12674e+06	1.21195e+06	1.19168e+06	1.95091e+06	1.19168e+06	1.06697e+06	1.10664e+06	1.11327e+06
K03798	1508.17	578104	384588	84309.1	1.64875e+06	1.80878e+06	1.71806e+06	1.87209e+06
K03799	1080.76	99690.4	27483	193102	74354.8	44070.1	7618.88	131752
K03800	366489	111619	51105.4	416811	61844.6	86846.5	108838	28889.6
K03801	223853	113510	270174	503621	11951.9	64219.6	92148.5	38779.7
K03803	62886.8	183533	145499	520486	28064.8	38529.7	75745.3	51565.4
K03804	21.92	1508.17	225.623	26435.5	228.438	207.672	0.919404	415.553
K03805	21.92	2.22283e-06	290.578	408.75	2.01434e-06	2.01434e-06	1.18041e-06	0.166273
K03806	21.92	2.22283e-06	1358.07	408.75	838.755	919.525	278.375	561.063
K03807	21.92	651.25	361.875	408.75	2.01434e-06	2.01434e-06	1.18041e-06	0.166273
K03808	21.92	617.875	1013.02	408.75	557.125	570.125	203.998	781.875
K03810	21.92	584.938	330.25	408.75	173.104	501.794	316.125	277.75
K03811	48293.7	16231.5	49923.6	100504	68988	22883.6	60595.5	91031.4
K03813	2173.13	2.22283e-06	2.43131e-06	66344.6	838.755	1370.47	872.982	415.553
K03814	119111	92963.3	268507	755252	30090.5	11711	20377.3	41160.4
K03815	21.92	2.22283e-06	828.125	408.75	1.59738e-06	2.01434e-06	1.18041e-06	1.59919e-05
K03816	1997.75	822655	954516	1.11327e+06	490112	353980	336692	568244
K03817	40055.8	3989.88	31044.1	128442	758.625	804.875	1411.43	603
K03818	114820	6284	92963.3	898551	3087.69	3286.5	3130.13	15285.8
K03819	21.92	1539.58	2.43131e-06	408.75	1.59738e-06	2.01434e-06	1.18041e-06	0.166273
K03820	35026.1	7203.38	5368.13	408.75	3802.88	29962	9508.5	988.14
K03823	281663	56.7813	302069	408.75	352602	305390	391169	352052
K03824	21.92	2.22283e-06	636.75	408.75	188	336.662	93.75	277.75
K03825	21.92	2.22283e-06	651.25	408.75	390.796	692.125	850.802	561.063
K03826	953638	908729	454011	923152	215331	263731	268281	139682
K03827	28889.6	43910	49.5275	459343	22171.8	35375.1	61327.9	65897.8
K03828	21.92	596	2.43131e-06	262274	505.75	519.125	208.75	631.625
K03830	65897.8	0.530029	2.43131e-06	408.75	4874.63	9294.38	15675.1	85855.4
K03832	372718	361208	674370	1.29052e+06	228978	174447	199898	208619
K03833	81533.3	31044.1	5017	408.75	38663.1	3908.75	8019.88	7171
K03834	21.92	693	2.43131e-06	408.75	273.558	240.625	18.8975	415.553
K03835	21.92	199.5	239.938	408.75	1358.07	477.216	125.875	655.345
K03836	21.92	320.375	582.668	408.75	0	2.01434e-06	1.18041e-06	1.59738e-06
K03837	21.92	0.0525208	2.43131e-06	408.75	1368.67	485.625	34.7294	797.25
K03839	267663	268281	399779	1.39087e+06	92296.6	47566.8	81533.3	82611.6
K03841	8152.13	7692.5	10848.6	86846.5	2208.28	1420.87	1017.93	561.063
K03856	1.00698e+06	463174	529796	184642	499807	371058	357314	200066
K03885	248622	51105.4	38663.1	391607	98531.9	53541	22088.6	9518
K03892	50533.6	86148.8	40.7938	408.75	1.18197e+06	1.09961e+06	957246	1.20078e+06
K03894	21.92	1236.44	2.43131e-06	408.75	7.63443e-07	2.01434e-06	1.18041e-06	6.28006e-06
K03895	21.92	132	2.43131e-06	60007.4	7.63443e-07	2.01434e-06	1.18041e-06	6.28006e-06
K03897	21.92	2042	2.43131e-06	408.75	7.69749e-06	2.01434e-06	1.18041e-06	6.28006e-06
K03919	21.92	417.063	494.25	408.75	5.02916e-06	0.108771	4.26571e-06	19.285
K03924	1329.61	799504	1.14126e+06	976313	337229	391169	388181	337229
K03925	440464	665081	738617	754590	493848	424048	446863	537504
K03926	21.92	2.53503	2.43131e-06	408.75	1610.54	9205.32	248.903	603
K03930	21.92	77982.1	1037.99	408.75	1997.75	6402.75	2375.5	3353.25
K03931	228292	145499	454664	748038	8980.63	5897.63	12798.8	71774.8
K03932	184789	31562.5	102726	408.75	590.625	631.625	1037.93	247.125
K03933	21.92	2.22283e-06	866.469	408.75	0.149397	146.868	0.333152	247.125
K03969	5946.13	70677.8	16188.8	408.75	991.889	4107.63	2263.75	1193.76
K03971	21.92	1.88003	2.98378	408.75	1.59738e-06	2.01434e-06	1.18041e-06	0.166273
K03972	8980.63	1163.66	8531.32	408.75	3.43178e-06	2.01434e-06	4.26571e-06	1.59919e-05
K03973	2367.75	444.75	2.43131e-06	408.75	1436.89	1192.65	448.75	11704.9
K03974	21.92	880.444	711.005	408.75	0.0450204	83.65	1.48115e-05	247.125
K03975	74522.3	94249.5	67.5963	439335	22883.6	23873.5	27734.8	26267.8
K03976	930312	671191	589249	234999	549378	552535	597098	632636
K03977	1.17568e+06	850592	1.57614e+06	848799	751265	730753	745742	676432
K03978	844588	610710	790576	617138	717521	669857	656313	590033
K03979	1.00208e+06	967568	1.54229e+06	1.01299e+06	777284	758554	787971	702499
K03980	22374.5	9518	3488.63	408.75	13991.6	23114.1	20458.3	1501.45
K03981	21.92	378.625	438.75	408.75	712.938	864.132	255.986	476.125
K04013	21.92	482.5	2.43131e-06	408.75	359.418	410.875	654.85	92.675
K04014	21.92	6165.88	239.938	408.75	651.25	703.25	1111.96	356.855
K04015	21.92	554.894	188	408.75	2653.13	2486.34	2036.75	714.625
K04016	21.92	838.25	353.625	408.75	1.38748e-05	83.65	1.91037e-05	19.285
K04017	21.92	2.22283e-06	854.438	408.75	0	2.01434e-06	1.18041e-06	1.59738e-06
K04019	11749	17608	9423.63	408.75	429.745	657.875	825.125	740.875
K04020	21.92	1038.06	301.75	84309.1	0.217524	309.125	77.2	0.166273
K04022	21.92	1827.25	136.125	408.75	1.18041e-06	2.01434e-06	1.18041e-06	1.59919e-05
K04023	4013.88	410.875	242.875	408.75	18235.9	5984.13	27483	14834.8
K04024	3130.13	25414.7	1772.75	231998	22014.9	24301.9	23289	147316
K04025	21.92	2361.22	341.563	408.75	1.18041e-06	2.01434e-06	1.18041e-06	1.59919e-05
K04026	5418.75	11879.8	3802.88	408.75	1282.51	1661.88	2065.13	7692.5
K04027	21.92	4.70378	5334.38	408.75	1111.96	535.565	314.563	60.8369
K04028	104133	60769	29493.1	408.75	112550	87356.3	102554	206548
K04029	79371.9	47821.9	10396.6	300513	84160	65483.4	84570.1	229753
K04030	21.92	184.314	134.683	408.75	999.594	1556.62	1457.38	5078.63
K04031	67740.5	52849.3	37.5713	162265	217517	173793	201420	474643
K04032	21.92	494.25	193.875	408.75	429.745	655.625	821.563	714.625
K04033	21.92	240.375	2.43131e-06	80661.4	1.59738e-06	0.108771	1.18041e-06	1.59919e-05
K04041	357314	530420	412853	49331.4	464073	383311	345222	427367
K04042	132232	229753	269494	131474	238557	205930	219086	175755
K04043	780497	582.668	1.08207e+06	32922.5	1.03521e+06	1.04526e+06	1.06914e+06	848799
K04044	21.92	714.625	314.063	408.75	703.25	864.132	255.986	327.125
K04045	23140.5	78925.3	179.331	408.75	6165.88	20032.4	28751.5	9359.75
K04046	21.92	367.409	2.43131e-06	408.75	1.91037e-05	83.65	1.91037e-05	277.75
K04047	128156	185289	231079	590997	44197.5	49331.4	20538.6	84234.6
K04061	981.795	284.738	94.0763	408.75	51318.9	155907	45853.9	1877.55
K04062	21.92	2.22283e-06	2.43131e-06	217825	5.86309e-06	0.108771	8.94839e-06	2.53503
K04063	21.92	2.22283e-06	1508.17	408.75	367.409	477.216	176.089	194.786
K04065	21.92	225	278.063	408.75	1020.98	183.25	1.91037e-05	277.75
K04066	271136	313908	368650	408.75	589249	565090	581476	593080
K04068	673209	681227	889996	693656	1.00698e+06	864575	988971	982860
K04069	784481	1.08345e+06	582130	1.09727e+06	2.23975e+06	1.87209e+06	2.04487e+06	1.78387e+06
K04070	539274	386924	469798	408.75	292478	379313	312383	299573
K04072	4176.88	5946.13	4314	408.75	714427	378540	681227	865907
K04073	21.92	739.182	1184.16	408.75	2.01434e-06	2.01434e-06	1.18041e-06	0.166273
K04074	270461	139151	237464	408.75	21372.1	30516.6	34720.4	44593.7
K04075	529796	469798	352602	254098	635822	590997	608532	606521
K04076	21.92	2.22283e-06	2432.09	408.75	509.5	561	1347.01	356.855
K04077	864082	934842	1.26985e+06	765953	817321	801875	796872	763185
K04078	1.60267e+06	1.44917e+06	1.98656e+06	2.4673e+06	711589	631784	683700	660385
K04079	473304	337886	466192	387369	677964	867885	727385	491506
K04080	21.92	3077.01	2.43131e-06	408.75	1.91037e-05	83.65	1.91037e-05	277.75
K04082	21.92	1478.88	2.43131e-06	408.75	710.128	864.132	255.986	327.125
K04083	512404	492492	359200	244267	442258	521442	438287	321088
K04084	80176.9	95348.8	80.8613	61434.9	1298.64	428.625	116.565	307.5
K04087	21.92	3700.88	2.43131e-06	408.75	19915.9	18518	33569.8	125023
K04088	21.92	2160.75	835.5	73360.3	19750.1	18481.3	33569.8	125023
K04091	21.92	0.353777	265.125	408.75	380.5	482.341	176.089	476.125
K04092	21.92	2.22283e-06	30758.2	408.75	462.875	289.203	1387.89	631.625
K04093	21.92	2.22283e-06	9359.75	408.75	14.4794	2.01434e-06	448.75	1.59919e-05
K04094	179043	199084	355220	108194	172803	157912	170099	62644.1
K04095	268507	398351	190991	408.75	163998	96005.4	99690.4	13861.4
K04096	438287	261672	356888	408.75	729212	550900	571854	916034
K04333	21.92	2.22283e-06	249.903	408.75	1.59738e-06	2.01434e-06	1.18041e-06	0.166273
K04334	21.92	698.813	2.43131e-06	408.75	7.63443e-07	2.01434e-06	1.18041e-06	6.28006e-06
K04335	21.92	698.813	2.43131e-06	408.75	7.63443e-07	2.01434e-06	1.18041e-06	6.28006e-06
K04336	21.92	2677.79	2.43131e-06	408.75	7.63443e-07	2.01434e-06	1.18041e-06	6.28006e-06
K04337	21.92	2.22283e-06	472.126	114207	0	2.01434e-06	1.18041e-06	6.28006e-06
K04343	21.92	2.22283e-06	385.375	408.75	0	2.01434e-06	1.18041e-06	0
K04477	380294	155907	310792	467415	377519	285508	347050	920879
K04480	21.92	2.22283e-06	2.44878	408.75	0	2.01434e-06	1.18041e-06	0
K04483	21.92	2.22283e-06	1668.43	408.75	90.08	2.01434e-06	448.75	1.59738e-06
K04484	21.92	2.22283e-06	3232.25	408.75	90.08	2.01434e-06	448.75	1.59738e-06
K04485	889996	717521	1.2806e+06	494331	595692	552535	507112	593971
K04486	981167	834566	689476	267052	1.12674e+06	905245	1.02049e+06	523228
K04487	1.02954e+06	1.49292e+06	518.364	337886	1.35483e+06	1.64875e+06	1.47821e+06	1.15633e+06
K04488	803651	767268	739141	298694	471928	542431	470445	466543
K04516	140526	140526	898551	292478	52849.3	29598.2	47426.8	57593.3
K04517	550387	555253	516343	239148	490869	550387	494331	414404
K04518	319173	103832	349058	653999	83317.8	30365.8	66344.6	58455.4
K04562	35582.8	254098	39967.9	408.75	66344.6	160898	25283.4	1610.54
K04564	1065.68	45962.2	65036.1	408.75	74522.3	122687	149827	174447
K04565	17393.6	17393.6	26435.5	408.75	30324.8	5291.63	15167.6	19265
K04566	21.92	2.22283e-06	7102.25	408.75	682.875	1587.89	7203.38	3215.63
K04567	751531	972544	975678	969265	653999	675814	615569	555253
K04568	21.92	875.7	2.43131e-06	408.75	282.625	280.313	5.21816	476.125
K04651	1769.09	231998	94249.5	408.75	221468	153509	131752	156166
K04652	123639	234999	80709.6	408.75	187079	168805	132785	208358
K04653	243754	62886.8	68776.3	408.75	80661.4	36709.1	4628.13	56862.1
K04654	105247	77253.9	37297.1	246282	68075.2	33956	6438.25	73539.1
K04655	119755	49798.2	41.0988	24989.2	153278	57896.5	22309.9	80407.8
K04656	401738	54624.5	32824	408.75	67290.9	33956	6382.5	73539.1
K04691	21.92	476.125	288	58385.3	228.438	240.625	0.919404	415.553
K04720	572879	405180	289478	285815	988971	970651	912718	1.23992e+06
K04748	8338	5127.5	7252.63	408.75	167	280.313	224.813	6.28006e-06
K04749	30324.8	91948.2	37902.8	408.75	949.967	791.03	1475.16	681.5
[truncated: 1,591 more rows]

## Sheet: Spearman Correlation Matrix
Table S5b: Spearman correlation on Kegg Orthology cathegories between metagenomic (m_) and PICRUSt (_p) simulation.
Sample	m_1	m_7	m_9	m_11	p_1	p_7	p_9	p_11
m_1	1	0.770145	0.750794	0.643954	0.801722	0.805044	0.79308	0.787551
m_7	0.770145	1	0.675447	0.615478	0.759105	0.78532	0.744357	0.763468
m_9	0.750794	0.675447	1	0.614351	0.732459	0.720601	0.754581	0.696114
m_11	0.643954	0.615478	0.614351	1	0.627093	0.627788	0.619594	0.645729
p_1	0.801722	0.759105	0.732459	0.627093	1	0.976614	0.974368	0.959737
p_7	0.805044	0.78532	0.720601	0.627788	0.976614	1	0.961391	0.96246
p_9	0.79308	0.744357	0.754581	0.619594	0.974368	0.961391	1	0.93818
p_11	0.787551	0.763468	0.696114	0.645729	0.959737	0.96246	0.93818	1
